# Supplementary material for: Dicer-2 promotes mRNA activation through cytoplasmic polyadenylation
Source: RNA. 2018 Apr;24(4):529–39. doi: 10.1261/rna.065417.117 (PMC5855953; doi:10.1261/rna.065417.117)
Supplement: Supplemental Material [file supp_065417.117_Supplemental_Table_S1.xlsx]

## Sheet: Oligos
OLIGOS: quality and linearity of amplification of oligos used for qPCR in this work
Gene (Symbol)	Flybase ID	Slope	Y intercept	R2	Efficiency (%)
Sop (RpS2)	FBgn0004867	-3857	15294	0.998	81672
Bcd (bcd)	FBgn0000166	-3829	20392	0.982	82456
Toll (Tl)	FBgn0262473	-3422	21948	0.99	96002
pgc (pgc)	FBgn0016053	-3767	15709	0.988	84265
	Sop:					Bcd:					Toll:					pgc:
Sequences:
Sop f	5’-CCGTGGTACTGGCATTGTCT-3’
Sop r	5’-CCGAGTATGCCTGGTAAGGA-3’
Bcd f	5’-ATTGCAATCTGTTAGGCCTCAAG-3’
Bcd r	5’-CGGGATCCCGAGTAGAGTAGTTCTTATATATT-3’
Toll f	5’-CGCTGCCTTCGCGTCTGTTTGC-3’
Toll r	5’-GTGTGGAATGCTCGAATAAGTCA-3’
Pgc f	5’-AGTTCGTTTGCCACATGAGT-3’
Pgc r	5’-ATGCATACGATCGCCTCTGA-3’

## Sheet: Symplekin IP-Fig 1B
Symplekin IP Data
IP nº1 (23-07)	input IgG IP
							DDCt	Amount
IP	Gene	Ct Mean	Ct SD		Gene	IP	DCt wispy IP - DCt IgG IP	2^-DDCt	Amount relative to sop
IgG	Sop	23.36	0.072		Sop	Sym	-0.73	1.65864	1
	Toll	30.29	0.123			IgG	0	1	1
Sym	Sop	22.63	0.133		Toll	Sym	-1.08	2.11404	1.27456
	Toll	29.21	0.086			IgG	0	1	1
IP nº2 (30-09-10 2º)	input IgG IP
							DDCt	Amount
IP	Gene	Ct Mean	Ct SD		Gene	IP	DCt wispy IP - DCt IgG IP	2^-DDCt	Amount relative to sop
IgG	Sop	24.205	0.087		Sop	Sym	-1.061	2.08638	1
	Toll	30.1	0.142			IgG	0	1	1
Sym	Sop	23.144	0.148		Toll	Sym	-1.048	2.06766	0.99103
	Toll	29.052	0.158			IgG	0	1	1
IP nº3 (9-09-10 3º)	input IgG IP
							DDCt	Amount
IP	Gene	Ct Mean	Ct SD		Gene	IP	DCt wispy IP - DCt IgG IP	2^-DDCt	Amount relative to sop
IgG	Sop	21.96	0.007		Sop	Sym	1.5	0.353553	1
	Toll	27.89	0.086			IgG	0	1	1
Sym	Sop	23.46	0.117		Toll	Sym	1.22	0.429283	1.21419
	Toll	29.11	0.181			IgG	0	1	1
IP nº4 (22-02-11 1º)	input IgG IP
							DDCt	Amount
IP	Gene	Ct Mean	Ct SD		Gene	IP	DCt wispy IP - DCt IgG IP	2^-DDCt	Amount relative to sop
IgG	Sop	20.46	0.022		Sop	Sym	1.72	0.303549	1
	Toll	26.66	0.035			IgG	0	1	1
Sym	Sop	22.18	0.169		Toll	Sym	1.73	0.301452	0.993092
	Toll	28.39	0.114			IgG	0	1	1
IP nº5 (6/6/2016)	input IgG IP
							DDCt	Amount
IP	Gene	Ct Mean	Ct SD		Gene	IP	DCt wispy IP - DCt IgG IP	2^-DDCt	Amount relative to sop
IgG	Sop	20.78	0.068		Sop	Sym	-0.13	1.09429	1
	Toll	25.91	0.076			IgG	0	1	1
Sym	Sop	20.65	0.092		Toll	Sym	-0.95	1.93187	1.76541
	Toll	24.96	0.016			IgG	0	1	1
IP nº6 (3/8/2012)	input IgG IP
							DDCt	Amount
IP	Gene	Ct Mean	Ct SD		Gene	IP	DCt wispy IP - DCt IgG IP	2^-DDCt	Amount relative to sop
IgG	Sop	22.22	0.058		Sop	Sym	-1.75	3.36359	1
	Toll	27.131	0.156			IgG	0	1	1
Sym	Sop	20.47	0.086		Toll	Sym	-2.821	7.06652	2.10089
	Toll	24.31	0.05			IgG	0	1	1
IP nº7 (29-06-11 1º)	input IgG IP
							DDCt	Amount
IP	Gene	Ct Mean	Ct SD		Gene	IP	DCt wispy IP - DCt IgG IP	2^-DDCt	Amount relative to sop
IgG	Sop	19.72	0.079		Sop	Sym	-1.45	2.73208	1
	Toll	25.58	0.161			IgG	0	1	1
Sym	Sop	18.27	0.069		Toll	Sym	-1.24	2.36199	0.864537
	Toll	24.34	0.06			IgG	0	1	1
IP nº8 (24-11-11)	input IgG IP
							DDCt	Amount
IP	Gene	Ct Mean	Ct SD		Gene	IP	DCt wispy IP - DCt IgG IP	2^-DDCt	Amount relative to sop
IgG	Sop	20.95	0.158		Sop	Sym	-1.65	3.13834	1
	Toll	27.64	0.526			IgG	0	1	1
Sym	Sop	19.3	0.337		Toll	Sym	-0.91	1.87905	0.598739
	Toll	26.73	0.51			IgG	0	1	1
IP nº9 (16-02-12)	input IgG IP
							DDCt	Amount
IP	Gene	Ct Mean	Ct SD		Gene	IP	DCt wispy IP - DCt IgG IP	2^-DDCt	Amount relative to sop
IgG	Sop	25.155	0.29		Sop	Sym	-0.752	1.68413	1
	Toll	29.58	0.279			IgG	0	1	1
Sym	Sop	24.403	0.156		Toll	Sym	-1.21	2.31338	1.37364
	Toll	28.37	0.305			IgG	0	1	1
IP nº10 (25-01-12 1º)	input IgG IP
							DDCt	Amount
IP	Gene	Ct Mean	Ct SD		Gene	IP	DCt wispy IP - DCt IgG IP	2^-DDCt	Amount relative to sop
IgG	Sop	25.414	0.149		Sop	Sym	-2.221	4.66216	1
	Toll	29.315	0.084			IgG	0	1	1
Sym	Sop	23.193	0.081		Toll	Sym	-1.525	2.87787	0.617281
	Toll	27.79	0.198			IgG	0	1	1
		Summary:	SYMPLEKIN
			Embryo extract	Experiment	Toll IP vs IgG
			23-07	1	1.27456
			30-09-10 2º	2	0.99103
			9-09-10 3º	3	1.21419
			22-02-11 1º	4	0.993092
			2016-06-06	5	1.76541
			2012-08-03	6	2.10089
			29-06-11 1º	7	0.864537
			2011-11-24	8	0.598739
			2012-02-16	9	1.37364
			25-01-12 1º	10	0.617281
					1.17934	Average
					0.478773	STDEV
					0.2305	Unpaired Students t-test

## Sheet: Wispy IP-Fig 1B
Wispy IP Data
IP nº1 (30-09-10 2º)	input IgG IP
							DDCt	Amount
IP	Gene	Ct Mean	Ct SD		Gene	IP	DCt wispy IP - DCt IgG IP	2^-DDCt	Amount relative to sop
IgG	Sop	24.205	0.087		Sop	Wispy	-1.144	2.20993	1
	Toll	30.1	0.142			IgG	0	1	1
Wispy	Sop	23.061	0.079		Toll	Wispy	-2.497	5.6451	2.55443
	Toll	27.603	0.057			IgG	0	1	1
IP nº2 (9-09-10 3º)	input IgG IP
							DDCt	Amount
IP	Gene	Ct Mean	Ct SD		Gene	IP	DCt wispy IP - DCt IgG IP	2^-DDCt	Amount relative to sop
IgG	Sop	21.96	0.007		Sop	Wispy	0.39	0.76313	1
	Toll	27.89	0.086			IgG	0	1	1
Wispy	Sop	22.35	0.076		Toll	Wispy	-0.12	1.08673	1.42405
	Toll	27.77	0.1			IgG	0	1	1
IP nº3 (6/6/2016)	input IgG IP
							DDCt	Amount
IP	Gene	Ct Mean	Ct SD		Gene	IP	DCt wispy IP - DCt IgG IP	2^-DDCt	Amount relative to sop
IgG	Sop	20.78	0.068		Sop	Wispy	0.01	0.993092	1
	Toll	25.91	0.076			IgG	0	1	1
Wispy	Sop	20.79	0.095		Toll	Wispy	-0.99	1.98618	2
	Toll	24.92	0.161			IgG	0	1	1
IP nº4 (3/8/2012)	input IgG IP
							DDCt	Amount
IP	Gene	Ct Mean	Ct SD		Gene	IP	DCt wispy IP - DCt IgG IP	2^-DDCt	Amount relative to sop
IgG	Sop	22.22	0.058		Sop	Wispy	-0.33	1.25701	1
	Toll	27.131	0.156			IgG	0	1	1
Wispy	Sop	21.89	0.087		Toll	Wispy	-0.341	1.26663	1.00765
	Toll	26.79	0.02			IgG	0	1	1
IP nº5 (24-11-11)	input IgG IP
							DDCt	Amount
IP	Gene	Ct Mean	Ct SD		Gene	IP	DCt wispy IP - DCt IgG IP	2^-DDCt	Amount relative to sop
IgG	Sop	20.95	0.158		Sop	Wispy	-1.24	2.36199	1
	Toll	27.64	0.526			IgG	0	1	1
Wispy	Sop	19.71	0.139		Toll	Wispy	-2.35	5.09824	2.15846
	Toll	25.29	0.058			IgG	0	1	1
IP nº6 (6-08-04 3º)	input IgG IP
							DDCt	Amount
IP	Gene	Ct Mean	Ct SD		Gene	IP	DCt wispy IP - DCt IgG IP	2^-DDCt	Amount relative to sop
IgG	Sop	20.76	0.265		Sop	Wispy	-0.711	1.63694	1
	Toll	28.076	0.156			IgG	0	1	1
Wispy	Sop	20.049	0.071		Toll	Wispy	-2.196	4.58207	2.79917
	Toll	25.88	0.055			IgG	0	1	1
IP nº7 (25-01-12 1º)	input IgG IP
							DDCt	Amount
IP	Gene	Ct Mean	Ct SD		Gene	IP	DCt wispy IP - DCt IgG IP	2^-DDCt	Amount relative to sop
IgG	Sop	25.414	0.149		Sop	Wispy	-0.694	1.61776	1
	Toll	29.315	0.084			IgG	0	1	1
Wispy	Sop	24.72	0.052		Toll	Wispy	-1.595	3.02095	1.86736
	Toll	27.72	0.113			IgG	0	1	1
		SUMMARY:	WISPY
			Embryo extract	Experiment	Toll IP vs IgG
			30-09-10 2º	1	2.55443
			9-09-10 3º	2	1.42405
			2016-06-06	3	2
			2012-08-03	4	1.00765
			29-06-11 1º	5	2.15846
			2011-11-24	6	2.79917
			25-01-12 1º	7	1.86736
					1.97302	Average
					0.619158	STDEV
					0.0015	Unpaired students t-test

## Sheet: Orb2 IP- Fig 1B
	Orb2 IP Data
	IP #A	Orb2-GFP	WT
		input IP	input IP
								DDCt	Amount
	Sample Name	Gene	Ct Mean	Ct SD		Target Name	IP	DCt Orb2-GFP - DCt wt	2^-DDCt	Amount relative to sop
	WT	sop	18.9189	0.128568		sop	Orb2-GFP	0.171055	0.888193	1
		toll	27.0885	0.133644			wt	0	1	1
	Orb2-GFP	sop	19.09	0.0114623		toll	Orb2-GFP	0.848891	0.555211	0.625102
		toll	27.9374	0.0314472			wt	0	1	1
	IP #B	Orb2-GFP	WT
		input IP	input IP
								DDCt	Amount
	Sample Name	Target Name	Ct Mean	Ct SD		Target Name	IP	DCt Orb2-GFP - DCt wt	2^-DDCt	Amount relative to sop
	wt flies	sop	19.2179	0.0656918		sop	Orb2-GFP	-0.423677	1.34134	1
		toll	26.9571	0.0375976			wt	0	1	1
	Orb2-GFP flies	sop	18.7943	0.0522272		toll	Orb2-GFP	0.34853	0.785384	0.585521
		toll	27.3057	0.0723856			wt	0	1	1
	IP #C	Orb2-GFP	WT
		input IP	input IP
								DDCt	Amount
	Sample Name	Target Name	Ct Mean	Ct SD		Target Name	IP	DCt Orb2-GFP - DCt wt	2^-DDCt	Amount relative to sop
	wt flies	sop	18.7379	0.0594727		sop	Orb2-GFP	2.04633	0.2421	1
		toll	25.9653	0.0195647			wt	0	1	1
	Orb2-GFP flies	sop	20.7842	0.0922327		toll	Orb2-GFP	3.89455	0.0672392	0.277733
		toll	29.8598	0.0910748			wt	0	1	1
								SUMMARY:	Orb2
									Experiment	Orb2-IP vs WT
									IP #A	0.625102
									IP #B	0.585521
									IP #C	0.277733
										0.496119	Average
										0.19016	STDEV
										0.0107	Unpaired students t-test

## Sheet: Summary graphic-Fig 1B
Summary graphic
		Orb-2	Symplekin	Wispy
	Average	0.496119	1.17934	1.97302
	STDEV	0.19016	0.478773	0.619158
	Unpaired Student's t-test	0.0107	0.2305	0.0015
		*	ns	**

## Sheet: Dcr-2 IP- Fig 3F
Dicer-2 IP Data
IP #A	input IgG IP
							DDCt	Amount
IP	Gene	Ct Mean	Ct SD		Gene	IP	DCt dcr2 IP - DCt IgG IP	2^-DDCt	Amount relative to sop
IgG	Sop	21.5429	0.299657		Sop	Dicer-2	0.517588	0.698539	1
	Toll	28.2549	0.0912107			IgG	0	1	1
	bicoid	25.9055	0.156024		Toll	Dicer-2	-0.765823	1.70034	2.43414
	pgc	22.692	0.100085			IgG	0	1	1
Dicer-2	Sop	22.0605	0.0974512		bicoid	Dicer-2	-2.40961	5.3133	7.60631
	Toll	27.4891	0.0382238			IgG	0	1	1
	bicoid	23.4959	0.0473286		pgc	Dicer-2	-2.35361	5.11101	7.31671
	pgc	20.3384	0.0303676			IgG	0	1	1
IP #B	input IgG IP
							DDCt	Amount
IP	Gene	Ct Mean	Ct SD		Gene	IP	DCt dcr2 IP - DCt IgG IP	2^-DDCt	Amount relative to sop
IgG	Sop	21.1985	0.338704		Sop	Dicer-2	-0.240669	1.18154	1
	Toll	28.2024	0.120463			IgG	0	1	1
	bicoid	25.651	0.261952		Toll	Dicer-2	-1.21332	2.31871	1.96245
	pgc	23.0341	0.0304459			IgG	0	1	1
Dicer-2	Sop	20.9578	0.155105		bicoid	Dicer-2	-2.70878	6.53767	5.53317
	Toll	26.9891	0.0137848			IgG	0	1	1
	bicoid	22.9422	0.0388687		pgc	Dicer-2	-3.29575	9.82021	8.31136
	pgc	19.7384	0.0575633			IgG	0	1	1
IP #C	input IgG IP
							DDCt	Amount
IP	Gene	Ct Mean	Ct SD		Gene	IP	DCt dcr2 IP - DCt IgG IP	2^-DDCt	Amount relative to sop
IgG	Sop	20.1799	0.0754725		Sop	Dicer-2	1.73297	0.300832	1
	Toll	26.1257	0.032145			IgG	0	1	1
	bicoid	23.6302	0.0281326		Toll	Dicer-2	-0.178778	1.13192	3.76265
	pgc	19.7517	0.119064			IgG	0	1	1
Dicer-2	Sop	21.9129	0.0609024		bicoid	Dicer-2	-1.82224	3.53631	11.7551
	Toll	25.947	0.0238113			IgG	0	1	1
	bicoid	21.8079	0.0209742		pgc	Dicer-2	-1.06582	2.09336	6.95857
	pgc	18.6859	0.122177			IgG	0	1	1
SUMMARY:	Dicer-2
	Experiment	Toll	bicoid	pgc
	IP #A	2.43414	7.60631	7.31671
	IP #B	1.96245	5.53317	8.31136
	IP #C	3.76265	11.7551	6.95857
average		2.71974	8.2982	7.52888
stdev		0.933468	3.16815	0.700905
unpaired students t-test		0.0331849	0.0162652	8.63276e-05
