# Supplementary material for: Dicer-2 promotes mRNA activation through cytoplasmic polyadenylation
Source: RNA. 2018 Apr;24(4):529–39. doi: 10.1261/rna.065417.117 (PMC5855953; doi:10.1261/rna.065417.117)
Supplement: Supplemental Material [file supp_065417.117_Supplemental_Table_S2.xls]

## Sheet: Summary
Related to Fig 3B. Proteins detected after sequencing of gel fragments. Only reliable proteins (i.e. Area≥ 1,0E07) in either PR of F1 are shown.
	F1	PR
Description	A4: Area	B4: Area	# Peptides A2	# Peptides B2
Dicer-2 [Drosophila melanogaster]	0	4.12729e+07		48
cup [Drosophila melanogaster]	1.71177e+07	1.43033e+08	10	42
eukaryotic translation initiation factor 4G, isoform A [Drosophila melanogaster]	7.91816e+06	2.45297e+07	13	35
CG6701 [Drosophila melanogaster]	1.35472e+06	3.209e+07	1	28
wispy [Drosophila melanogaster]	0	6.0232e+07		22
ubiquitin [Drosophila melanogaster]	5.35906e+07	5.09352e+07	4	6
Chain A, Sumo-3 From Drosophila Melanogaster (Dsmt3)	2.35255e+07	2.37903e+07	2	5
MIP14339p [Drosophila melanogaster]	0	1.00569e+08		1
lethal(2)giant larvae protein Ec371 [Drosophila melanogaster]	0	2.91351e+07		1

## Sheet: Extended
								Area
								F1	PR	F1				PR
Accession	# AAs	MW [kDa]	calc. pI	Description	ΣCoverage	Σ# PSMs	Σ# Peptides	A4: Area	B4: Area	Score A2	Coverage A2	# PSM A2	# Peptides A2	Score B2	Coverage B2	# PSM B2	# Peptides B2
	A2	B2	Sequence	Protein Accessions	# Proteins	# Protein Groups	Activation Type	Modifications	IonScore	Exp Value	Δ Score	Rank	Identity High	Homology Threshold	Area	Charge	m/z [Da]	MH+ [Da]	ΔM [ppm]	RT [min]	First Scan	Last Scan	MS Order	Ions Matched	Spectrum File	Annotation
	High		EQAAAAAVAAQR	gi116008198	2	1	CID		81.24	3.95354e-07	0.37037	1	37		1.14066e+06	2	578.807	1156.61	-0.738886	17.3111	731	731	MS2	11/128	050511_Ana_Villalba_Fatima_F1.RAW
		High	EQAAAAAVAAQR		2	0	CID		52.78	0.000277323	0.490566	1	37		2.60761e+06	2	578.807	1156.61	-0.844428	17.3327	771	771	MS2	11/128	050511_Ana_Villalba_Fatima_PR.RAW
		High	QQQQQQQQLPR		4	0	CID		50.4	0.000690848	0.68	1	38		1.93145e+06	2	705.366	1409.72	0.15299	16.7162	681	681	MS2	9/120	050511_Ana_Villalba_Fatima_PR.RAW
	High		QQQQQQQQLPR	gi116008198	4	1	CID		44.05	0.00288669	1	1	38	24	1.03586e+06	2	705.366	1409.72	-0.106785	16.7758	658	658	MS2	7/120	050511_Ana_Villalba_Fatima_F1.RAW
gi22026807	1722	197.638	6.85889	Dicer-2 [Drosophila melanogaster]	29.91	62	48	0	4.12729e+07					1546.54	29.91	62	48
	A2	B2	Sequence	Protein Accessions	# Proteins	# Protein Groups	Activation Type	Modifications	IonScore	Exp Value	Δ Score	Rank	Identity High	Homology Threshold	Area	Charge	m/z [Da]	MH+ [Da]	ΔM [ppm]	RT [min]	First Scan	Last Scan	MS Order	Ions Matched	Spectrum File	Annotation
		High	SIEASVANLEITEFENPWQK	gi22026807	11	1	CID		94.76	2.38114e-08	1	1	38	19	1737575	2	1153.07	2305.14	1.18321	31.547	2802	2802	MS2	11/200	050511_Ana_Villalba_Fatima_PR.RAW
		High	YSDWNEGTLTEVK	gi22026807	11	1	CID		81.63	2.92004e-07	1	1	36		1.78632e+07	2	771.359	1541.71	-0.185411	23.7784	1781	1781	MS2	11/128	050511_Ana_Villalba_Fatima_PR.RAW
		High	YGDSVTATVNK	gi22026807	12	1	CID		78.07	6.17583e-07	1	1	35		4.63848e+06	2	577.788	1154.57	-0.684704	17.9431	867	867	MS2	8/84	050511_Ana_Villalba_Fatima_PR.RAW
		High	VGFYVGEQGVDDWTR	gi22026807	11	1	CID		77.46	7.03536e-07	1	1	35		8.11062e+06	2	864.405	1727.8	-0.0912185	27.3496	2268	2268	MS2	10/140	050511_Ana_Villalba_Fatima_PR.RAW
		High	NQQDKTYYEFTMSK	gi22026807	11	1	CID		71.08	2.60853e-06	1	1	35	27	3.1612e+06	2	891.904	1782.8	0.256646	22.2604	1561	1561	MS2	9/156	050511_Ana_Villalba_Fatima_PR.RAW
		High	LAEMPLFSNQGK	gi22026807	22	1	CID		70.37	7.05739e-06	0.785714	1	38		2.26778e+07	2	667.843	1334.68	0.582076	26.1223	2097	2097	MS2	8/100	050511_Ana_Villalba_Fatima_PR.RAW
		High	TNANVPALMPSKPTVR	gi22026807	5	1	CID		68.39	1.07499e-05	0.632353	1	38		8.37923e+06	2	848.464	1695.92	0.172778	21.3378	1421	1421	MS2	18/176	050511_Ana_Villalba_Fatima_PR.RAW
		High	YLLQALTHPSYPTNR	gi22026807	20	1	CID		66.75	1.8493e-05	0.80597	1	39	29	6.5537e+06	2	887.468	1773.93	-0.212667	25.8407	2059	2059	MS2	8/156	050511_Ana_Villalba_Fatima_PR.RAW
		High	VVGLTGVLIK	gi22026807	27	1	CID		66.34	2.70599e-06	1	1	30		2.63785e+07	2	499.834	998.66	-0.759504	26.323	2124	2124	MS2	7/72	050511_Ana_Villalba_Fatima_PR.RAW
		High	NNISPDFESVLER	gi22026807	11	1	CID		64.84	1.60931e-05	0.830769	1	36		2.09613e+07	2	760.372	1519.74	-1.98451	26.9164	2209	2209	MS2	13/144	050511_Ana_Villalba_Fatima_PR.RAW
		High	NVDPLGNVIPTEDIEEPK	gi22026807	11	1	CID		63.76	3.84755e-05	1	1	39	18	3.23784e+07	2	990.002	1979	0.366293	27.5291	2292	2292	MS2	11/204	050511_Ana_Villalba_Fatima_PR.RAW
		High	AHNDIAEYLKDR	gi22026807	11	1	CID		63.59	2.46106e-05	1	1	37	23	9.0516e+06	3	482.244	1444.72	-0.451293	21.5091	1445	1445	MS2	14/124	050511_Ana_Villalba_Fatima_PR.RAW
		High	VLYSLGELNER	gi22026807	11	1	CID		63.32	3.4756e-05	0.793651	1	38	30	2.10001e+07	2	646.845	1292.68	-0.696188	25.1547	1967	1967	MS2	7/88	050511_Ana_Villalba_Fatima_PR.RAW
		High	TLNTIQFTPR	gi22026807	11	1	CID		61.88	5.82798e-05	1	1	39	23	4.44206e+07	2	595.83	1190.65	-0.172855	23.4169	1728	1728	MS2	9/100	050511_Ana_Villalba_Fatima_PR.RAW
		High	QAETLSVK	gi22026807	20	1	CID		61.84	5.01124e-05	0.741935	1	38		1.00046e+07	2	438.245	875.483	-0.124965	17.8334	848	848	MS2	7/84	050511_Ana_Villalba_Fatima_PR.RAW
		High	LIFLPSILNR	gi22026807	21	1	CID		61.73	2.35336e-05	0.806452	1	35		2.11847e+06	2	593.371	1185.73	-0.6701	31.5968	2808	2808	MS2	7/76	050511_Ana_Villalba_Fatima_PR.RAW
		High	LAEmPLFSNQGK	gi22026807	22	1	CID	M4(Oxidation)	61.48	5.32343e-05	1	1	38	21	9.22844e+06	2	675.839	1350.67	-0.540407	21.9724	1520	1520	MS2	15/100	050511_Ana_Villalba_Fatima_PR.RAW
		High	VYGFGSNKDQAK	gi22026807	11	1	CID		60.49	5.02038e-05	1	1	37	25	1.1022e+07	2	657.327	1313.65	-1.39859	18.2404	914	914	MS2	10/108	050511_Ana_Villalba_Fatima_PR.RAW
		High	mEDVEIKPR	gi22026807	2	1	CID	N-Term(Acetyl)	60	6.675e-05	0.8	1	38	28	4.70196e+07	2	579.795	1158.58	-0.177269	22.4112	1583	1583	MS2	7/72	050511_Ana_Villalba_Fatima_PR.RAW
		High	DLALGDEESLVK	gi22026807	11	1	CID		55.3	0.000204224	0.763636	1	38	29	1.29637e+07	2	644.835	1288.66	-0.40045	25.0286	1951	1951	MS2	10/88	050511_Ana_Villalba_Fatima_PR.RAW
		High	FVNFQESQGHR	gi22026807	19	1	CID		54.2	0.000207203	1	1	37	19	1.87486e+07	2	674.823	1348.64	-0.98933	19.2528	1082	1082	MS2	9/112	050511_Ana_Villalba_Fatima_PR.RAW
		High	FSQDFDKPIESGGKR	gi22026807	11	1	CID		54.17	0.000280611	1	1	38	25	8.29634e+06	3	570.952	1710.84	-1.72567	19.1298	1062	1062	MS2	10/160	050511_Ana_Villalba_Fatima_PR.RAW
		High	NQQDKTYYEFTMSK	gi22026807	11	1	CID		53.63	0.000135039	1	1	34	21	7.03297e+06	3	594.938	1782.8	-0.538314	22.1995	1553	1553	MS2	9/156	050511_Ana_Villalba_Fatima_PR.RAW
		High	mEDVEIKPR	gi22026807	2	1	CID	N-Term(Acetyl), M1(Oxidation)	53.6	0.000225242	0.777778	1	37	28	1.51334e+07	2	587.792	1174.58	-0.938063	19.0777	1053	1053	MS2	8/72	050511_Ana_Villalba_Fatima_PR.RAW
		High	YMEPVDLSR	gi22026807	11	1	CID		53.21	0.000264074	1	1	37	26	2.47512e+07	2	555.268	1109.53	-0.029459	22.376	1578	1578	MS2	8/64	050511_Ana_Villalba_Fatima_PR.RAW
		High	FVLFTADKER	gi22026807	11	1	CID		49.97	0.000550288	0.76	1	37	28	5.88449e+06	2	613.332	1225.66	-0.374664	23.8727	1794	1794	MS2	8/80	050511_Ana_Villalba_Fatima_PR.RAW
		High	VLEKTEPELYEIK	gi22026807	11	1	CID		49.09	0.00101485	1	1	39	23	8.49512e+06	2	795.935	1590.86	-0.143956	22.4222	1585	1585	MS2	9/132	050511_Ana_Villalba_Fatima_PR.RAW
		High	TIQQIYQYR	gi22026807	11	1	CID		48.96	0.000742651	0.55102	1	37		3.05097e+07	2	606.822	1212.64	0.0769645	22.3711	1577	1577	MS2	6/88	050511_Ana_Villalba_Fatima_PR.RAW
		High	SLLEPMPTK	gi22026807	21	1	CID		48.72	0.00101446	0.612245	1	38		2.19756e+07	2	508.278	1015.55	0.362248	22.6172	1614	1614	MS2	6/64	050511_Ana_Villalba_Fatima_PR.RAW
		High	LSATLYLASK	gi22026807	20	1	CID		48.52	0.000520238	1	1	35		8.6899e+06	2	533.81	1066.61	-0.587129	23.611	1757	1757	MS2	8/72	050511_Ana_Villalba_Fatima_PR.RAW
		High	NQFHMPTGNIYGNR	gi22026807	11	1	CID		47.86	0.000558973	1	1	35	28	4.13059e+06	2	824.887	1648.77	0.665655	22.7544	1635	1635	MS2	15/156	050511_Ana_Villalba_Fatima_PR.RAW
		High	TFNMYVQSK	gi22026807	11	1	CID		47.68	0.000918725	1	1	37	25	1.11764e+07	2	559.271	1117.53	0.240179	21.7189	1478	1478	MS2	13/88	050511_Ana_Villalba_Fatima_PR.RAW
		High	ILLEEADVQPTPLDLDDELDMTELPHANK	gi22026807	10	1	CID		47.54	0.00144394	1	1	39	17	9.40271e+06	3	1092.21	3274.6	0.307868	30.3736	2657	2657	MS2	22/304	050511_Ana_Villalba_Fatima_PR.RAW
		High	FVLFTADKEREK	gi22026807	11	1	CID		47.02	0.00146375	1	1	38	22	2.15721e+06	2	741.901	1482.79	-0.307505	22.0553	1532	1532	MS2	8/104	050511_Ana_Villalba_Fatima_PR.RAW
		High	NQQDKTYYEFTMSK	gi22026807	11	1	CID		45.9	0.000853371	1	1	35	28	3.1612e+06	2	891.904	1782.8	0.53053	22.2135	1555	1555	MS2	10/156	050511_Ana_Villalba_Fatima_PR.RAW
		High	YLLQALTHPSYPTNR	gi22026807	20	1	CID		45.58	0.00242107	1	1	39	20	1.2038e+07	3	591.981	1773.93	0.0206005	25.8353	2058	2058	MS2	14/156	050511_Ana_Villalba_Fatima_PR.RAW
		High	KVPINHIR	gi22026807	10	1	CID		44.43	0.000614787	0.136364	1	32		5.6092e+06	2	488.806	976.604	-0.824955	16.0931	592	592	MS2	6/84	050511_Ana_Villalba_Fatima_PR.RAW
		High	LSEIISK	gi22026807	11	1	CID		43.54	0.00234572	0.386364	1	37		1.33975e+07	2	395.24	789.472	0.212872	18.9907	1038	1038	MS2	5/48	050511_Ana_Villalba_Fatima_PR.RAW
		High	mEDVEIKPR	gi22026807	2	1	CID	N-Term(Acetyl), M1(Oxidation)	43.39	0.00236401	0.72093	1	37	27	1.51334e+07	2	587.792	1174.58	-1.14592	19.0895	1055	1055	MS2	7/72	050511_Ana_Villalba_Fatima_PR.RAW
		High	YGDSVTATVNKADK	gi22026807	11	1	CID		43.05	0.00351274	0.0930233	1	38		1.32493e+06	2	734.867	1468.73	-0.526252	18.0894	891	891	MS2	8/120	050511_Ana_Villalba_Fatima_PR.RAW
		High	TFVAILVLK	gi22026807	20	1	CID		42.8	0.000194179	0.72093	1	25		1.81261e+06	2	502.331	1003.65	-0.734143	29.8865	2597	2597	MS2	6/64	050511_Ana_Villalba_Fatima_PR.RAW
		High	LKELEITYR	gi22026807	30	1	CID		42.22	0.00319089	1	1	37	23	1.10289e+07	2	582.835	1164.66	0.0513577	21.7006	1475	1475	MS2	13/92	050511_Ana_Villalba_Fatima_PR.RAW
		High	RLPQSHGSNVQQR	gi22026807	10	1	CID		40.4	0.00799378	1	1	39	18	1.1609e+06	2	753.898	1506.79	0.19418	14.6575	422	422	MS2	12/144	050511_Ana_Villalba_Fatima_PR.RAW
		High	LSATLYLASK	gi22026807	20	1	CID		40.35	0.00341351	1	1	35		8.6899e+06	2	533.811	1066.61	-0.472683	23.5682	1751	1751	MS2	8/72	050511_Ana_Villalba_Fatima_PR.RAW
		High	FVNFQESQGHR	gi22026807	19	1	CID		38.5	0.00767008	1	1	37	23	3.05866e+07	3	450.218	1348.64	-0.818273	19.2272	1077	1077	MS2	10/112	050511_Ana_Villalba_Fatima_PR.RAW
		High	SAIQQFR	gi22026807	24	1	CID		38.31	0.0107505	0.394737	1	38		2.99131e+07	2	425.232	849.457	-0.372285	19.1245	1061	1061	MS2	5/60	050511_Ana_Villalba_Fatima_PR.RAW
		Medium	VLEKTEPELYEIK	gi22026807	11	1	CID		38.18	0.0125141	0.736842	1	39	25	1.759e+07	3	530.959	1590.86	-0.114042	22.4158	1584	1584	MS2	11/132	050511_Ana_Villalba_Fatima_PR.RAW
		Medium	FVLFTADKER	gi22026807	11	1	CID		36.85	0.0115145	0.459459	1	37		5.43077e+06	3	409.224	1225.66	0.236839	23.8793	1795	1795	MS2	6/80	050511_Ana_Villalba_Fatima_PR.RAW
		High	EQQPAPRPEDFEGK	gi22026807	20	1	CID		36.71	0.0106119	1	1	36	25	1.48507e+07	2	814.389	1627.77	-0.147243	18.7399	999	999	MS2	14/152	050511_Ana_Villalba_Fatima_PR.RAW
		Medium	RLPQSHGSNVQQR	gi22026807	10	1	CID		36.56	0.0193311	0.648649	1	39	28	1.1609e+06	2	753.898	1506.79	0.0321526	14.768	434	434	MS2	9/144	050511_Ana_Villalba_Fatima_PR.RAW
		Medium	ELTPLSYmEK	gi22026807	10	1	CID	M8(Oxidation)	34.56	0.0156251	1	1	36		3.45293e+06	2	613.802	1226.6	-0.421445	22.2068	1554	1554	MS2	6/72	050511_Ana_Villalba_Fatima_PR.RAW
		Medium	LPQSHGSNVQQR	gi22026807	10	1	CID		34.17	0.0281185	1	1	38	21	143110	2	675.847	1350.69	-0.562872	15.1201	473	473	MS2	8/124	050511_Ana_Villalba_Fatima_PR.RAW
		Medium	RLPQSHGSNVQQR	gi22026807	10	1	CID		33.66	0.0364441	1	1	39	17	4.28393e+06	3	502.934	1506.79	-0.746401	14.6032	416	416	MS2	8/144	050511_Ana_Villalba_Fatima_PR.RAW
		Medium	MNPGALTDLR	gi22026807	30	1	CID		33.09	0.0377263	0.575758	1	38	29	6.60247e+06	2	544.281	1087.56	-0.8567	23.2399	1704	1704	MS2	7/104	050511_Ana_Villalba_Fatima_PR.RAW
		Medium	FSQDFDKPIESGGKR	gi22026807	11	1	CID		32.89	0.0363172	1	1	38	19	7.19228e+06	4	428.466	1710.84	-0.66326	19.1445	1064	1064	MS2	11/160	050511_Ana_Villalba_Fatima_PR.RAW
		Medium	LFTIANQTK	gi22026807	11	1	CID		32.82	0.0301423	0.575758	1	37	29	2.7561e+07	2	518.295	1035.58	-0.295378	21.8177	1495	1495	MS2	6/76	050511_Ana_Villalba_Fatima_PR.RAW
		Medium	RQAETLSVK	gi22026807	20	1	CID		32.27	0.0473451	0.40625	1	39		2.89095e+06	2	516.296	1031.58	-0.505433	16.7004	679	679	MS2	5/96	050511_Ana_Villalba_Fatima_PR.RAW
		Medium	IIGPHNLR	gi22026807	5	1	CID		30.89	0.0298182	1	1	35		1.88343e+07	2	460.277	919.547	-0.490211	18.2367	913	913	MS2	6/64	050511_Ana_Villalba_Fatima_PR.RAW
		Medium	LEILGDSFLK	gi22026807	31	1	CID		29.3	0.0562776	1	1	36		941877	2	567.823	1134.64	-0.977759	29.054	2491	2491	MS2	7/72	050511_Ana_Villalba_Fatima_PR.RAW
		Medium	LVDHLTK	gi22026807	21	1	CID		28.84	0.0374218	1	2	34		1.23216e+07	2	413.245	825.483	-0.239479	16.8316	697	697	MS2	5/48	050511_Ana_Villalba_Fatima_PR.RAW
		High	VKPLLILQK	gi22026807	11	1	CID		24.97	0.00796049	0.12	1	23		9.13389e+06	3	351.246	1051.72	0.511131	23.1972	1698	1698	MS2	9/92	050511_Ana_Villalba_Fatima_PR.RAW
		High	VKPLLILQK	gi22026807	11	1	CID		24.34	0.00920322	1	1	23		1.65974e+07	2	526.366	1051.72	-0.0274011	23.191	1697	1697	MS2	7/92	050511_Ana_Villalba_Fatima_PR.RAW
	A2	B2	Sequence	Protein Accessions	# Proteins	# Protein Groups	Activation Type	Modifications	IonScore	Exp Value	Δ Score	Rank	Identity High	Homology Threshold	Area	Charge	m/z [Da]	MH+ [Da]	ΔM [ppm]	RT [min]	First Scan	Last Scan	MS Order	Ions Matched	Spectrum File	Annotation
	Medium		VVFYEGFQR	gi261278435	4	1	CID		34.14	0.0249597	1	1	38		2.20541e+06	2	572.793	1144.58	-0.596588	24.9167	1826	1826	MS2	11/68	050511_Ana_Villalba_Fatima_F1.RAW
gi161076325	1666	183.829	7.82568	eukaryotic translation initiation factor 4G, isoform A [Drosophila melanogaster]	29.47	58	35	7.91816e+06	2.45297e+07	388.858	9.96	14	13	1473.06	29.47	44	35
	A2	B2	Sequence	Protein Accessions	# Proteins	# Protein Groups	Activation Type	Modifications	IonScore	Exp Value	Δ Score	Rank	Identity High	Homology Threshold	Area	Charge	m/z [Da]	MH+ [Da]	ΔM [ppm]	RT [min]	First Scan	Last Scan	MS Order	Ions Matched	Spectrum File	Annotation
		High	AQSSVGSSNVNTGPLYR	gi161076325	2	1	CID		125.65	2.22989e-11	0.904762	1	39	32	2.45432e+07	2	868.933	1736.86	1.25787	20.5055	1296	1296	MS2	12/188	050511_Ana_Villalba_Fatima_PR.RAW
	High		AQSSVGSSNVNTGPLYR		2	0	CID		103.87	3.48673e-09	1	1	39		7.14525e+06	2	868.933	1736.86	1.96069	20.5003	1219	1219	MS2	13/188	050511_Ana_Villalba_Fatima_F1.RAW
		High	TDVGPTPIVSAMTDAPSVEILPTPQR	gi161076325	3	1	CID		89.52	1.05041e-07	1	1	39	23	3.01966e+06	2	1346.7	2692.39	1.605	30.0874	2622	2622	MS2	11/204	050511_Ana_Villalba_Fatima_PR.RAW
		High	NALLDKTEQEFTQNVSQSTAK	gi161076325	6	1	CID		88.78	1.13033e-07	1	1	39	18	2.9604e+06	2	1176.59	2352.17	0.485344	26.3588	2129	2129	MS2	14/240	050511_Ana_Villalba_Fatima_PR.RAW
		High	MGGLTQFIWISSDTTR	gi161076325	3	1	CID		83.9	2.65001e-07	1	1	38	25	2.46942e+06	2	906.951	1812.89	-0.221994	31.3647	2780	2780	MS2	11/160	050511_Ana_Villalba_Fatima_PR.RAW
		High	NVSESIVAPITDETDDAGSTPISR	gi161076325	3	1	CID		78.85	9.40235e-07	1	1	38	19	9.03157e+06	2	1237.6	2474.19	0.730909	25.5804	2022	2022	MS2	15/276	050511_Ana_Villalba_Fatima_PR.RAW
		High	TNAPYIPIETTPISR	gi161076325	3	1	CID		78.79	1.29751e-06	0.683544	1	39		2.63599e+07	2	836.949	1672.89	-0.128468	25.441	2004	2004	MS2	9/164	050511_Ana_Villalba_Fatima_PR.RAW
	High		GSEQQTSATFSQTTR		2	0	CID		78.76	3.70532e-07	0.21519	1	34		8.42219e+06	2	814.879	1628.75	-0.284482	17.8563	808	808	MS2	9/156	050511_Ana_Villalba_Fatima_F1.RAW
		High	ISSIINYNEGQWSPNNPSGK	gi161076325	3	1	CID		77.06	1.25551e-06	1	1	38	23	7.38598e+06	2	1103.03	2205.06	0.228332	25.1599	1968	1968	MS2	13/208	050511_Ana_Villalba_Fatima_PR.RAW
		High	GSEQQTSATFSQTTR	gi161076325	2	1	CID		74.78	9.26457e-07	0.226667	1	34		1.95582e+07	2	814.879	1628.75	-0.209534	17.9367	866	866	MS2	9/156	050511_Ana_Villalba_Fatima_PR.RAW
		High	SLAVDSNKLEGLSK	gi161076325	4	1	CID		73.49	3.58171e-06	1	1	39	26	1.63335e+07	2	730.902	1460.8	0.256529	21.5472	1451	1451	MS2	18/132	050511_Ana_Villalba_Fatima_PR.RAW
		High	SVVSEIVDLSAASK	gi161076325	3	1	CID		69.63	8.34665e-06	0.842857	1	38	28	1.62163e+07	2	702.883	1404.76	-0.0121449	29.6448	2567	2567	MS2	18/104	050511_Ana_Villalba_Fatima_PR.RAW
		High	LNVDVSEDISSR	gi161076325	3	1	CID		69.51	8.58049e-06	1	1	38	20	9.73402e+06	2	667.333	1333.66	-0.266998	22.5096	1598	1598	MS2	17/128	050511_Ana_Villalba_Fatima_PR.RAW
		High	AIDEPNFSVSYAR	gi161076325	13	1	CID		68.88	6.82688e-06	1	1	37	25	2.26859e+07	2	734.857	1468.71	-0.351972	24.017	1814	1814	MS2	11/124	050511_Ana_Villalba_Fatima_PR.RAW
		High	NVSILPQPNLMPSFIR	gi161076325	8	1	CID		68.56	8.62364e-06	1	1	37	22	1.00663e+07	2	913.503	1826	-0.10854	31.2924	2771	2771	MS2	18/180	050511_Ana_Villalba_Fatima_PR.RAW
		High	FKDSQSVEKPTHQELSLR	gi161076325	3	1	CID		67.79	1.2958e-05	1	1	38	24	6.78601e+06	3	710.371	2129.1	-0.733292	18.6648	987	987	MS2	12/200	050511_Ana_Villalba_Fatima_PR.RAW
		High	SNESAGNYIGK	gi161076325	4	1	CID		61.74	2.47187e-05	1	1	35		1.55565e+07	2	570.27	1139.53	-0.659288	17.7889	841	841	MS2	8/116	050511_Ana_Villalba_Fatima_PR.RAW
		High	SALEKDELVR	gi161076325	4	1	CID		61.74	6.02226e-05	0.83871	1	39	26	1.15743e+07	2	580.319	1159.63	-1.18366	18.7699	1004	1004	MS2	8/92	050511_Ana_Villalba_Fatima_PR.RAW
		High	NVSILPQPNLmPSFIR	gi161076325	8	1	CID	M11(Oxidation)	60.72	6.35421e-05	1	1	38	24	4.2031e+06	2	921.501	1841.99	-0.0641024	28.8268	2463	2463	MS2	11/180	050511_Ana_Villalba_Fatima_PR.RAW
		High	SVAPVAVFIEASETDLK	gi161076325	2	1	CID		60.48	7.95979e-05	1	2	39		4.81811e+06	2	888.475	1775.94	0.219299	32.6426	2935	2935	MS2	12/128	050511_Ana_Villalba_Fatima_PR.RAW
		High	EAKNEQLSAQYFGTLSSTTPGGSQGGSGK	gi161076325	3	1	CID		59.08	7.45894e-05	1	1	37	22	6.93433e+06	3	963.129	2887.37	0.559055	23.8324	1789	1789	MS2	11/328	050511_Ana_Villalba_Fatima_PR.RAW
	High		AIDEPNFSVSYAR		13	0	CID		57.83	8.44683e-05	1	1	37	21	8.18705e+06	2	734.857	1468.71	0.479169	24.0185	1714	1714	MS2	10/124	050511_Ana_Villalba_Fatima_F1.RAW
		High	GSEQQTSATFSQTTR	gi161076325	2	1	CID		57.8	4.8045e-05	0.258621	1	34		1.95582e+07	2	814.879	1628.75	-0.134587	17.8665	853	853	MS2	8/156	050511_Ana_Villalba_Fatima_PR.RAW
		High	VQSMVGIIGNR	gi161076325	4	1	CID		57.11	0.000206986	0.77193	1	40	29	1.78539e+07	2	587.324	1173.64	0.412154	23.4948	1740	1740	MS2	6/116	050511_Ana_Villalba_Fatima_PR.RAW
		High	SLNPFFNSLLNDDAN	gi161076325	3	1	CID		55.77	0.000114812	0.160714	1	36		5.85942e+06	2	840.896	1680.78	-0.893387	33.4605	3033	3033	MS2	15/160	050511_Ana_Villalba_Fatima_PR.RAW
	High		NVSESIVAPITDETDDAGSTPISR		3	0	CID		55.46	0.000205228	1	1	38		4.78711e+06	2	1237.6	2474.19	0.730909	25.5115	1903	1903	MS2	12/276	050511_Ana_Villalba_Fatima_F1.RAW
	High		SLAVDSNKLEGLSK		4	0	CID		51.44	0.000670061	1	1	39	24	2.77865e+06	2	730.901	1460.79	-0.746243	21.7308	1401	1401	MS2	8/132	050511_Ana_Villalba_Fatima_F1.RAW
		High	LSDQNLETK	gi161076325	6	1	CID		50.21	0.000819881	0.74	1	39	29	4.69549e+06	2	524.269	1047.53	-0.987134	17.4596	789	789	MS2	7/84	050511_Ana_Villalba_Fatima_PR.RAW
	High		SVAPVAVFIEASETDLK		2	0	CID		50.2	0.000858061	1	2	39	20	2.87052e+06	2	888.476	1775.94	0.700447	33.1625	2890	2890	MS2	13/128	050511_Ana_Villalba_Fatima_F1.RAW
		High	VIDERMESETK	gi161076325	3	1	CID		49.43	0.000771379	1	1	38	23	3.16212e+06	2	668.824	1336.64	-1.07817	17.176	748	748	MS2	8/104	050511_Ana_Villalba_Fatima_PR.RAW
		High	NALLDKTEQEFTQNVSQSTAK	gi161076325	6	1	CID		49.37	0.000998303	1	1	39	17	2.13368e+07	3	784.727	2352.17	-0.376672	26.3033	2121	2121	MS2	17/240	050511_Ana_Villalba_Fatima_PR.RAW
		High	FDTLVEEIIK	gi161076325	11	1	CID		48.38	0.000913378	1	1	37	23	1.59631e+06	2	603.834	1206.66	-0.42339	29.8121	2588	2588	MS2	8/72	050511_Ana_Villalba_Fatima_PR.RAW
	High		SNESAGNYIGK		4	0	CID		47.08	0.000715958	1	1	35		5.6608e+06	2	570.27	1139.53	-0.766411	17.8118	802	802	MS2	8/116	050511_Ana_Villalba_Fatima_F1.RAW
		High	NVSILPQPNLMPSFIR	gi161076325	8	1	CID		46.91	0.00126093	1	1	37	24	1.00663e+07	2	913.504	1826	0.42627	31.2665	2768	2768	MS2	12/180	050511_Ana_Villalba_Fatima_PR.RAW
		High	WSDFMPESEVADFIK	gi161076325	4	1	CID		46.78	0.000626534	1	1	34		1.18488e+06	2	900.911	1800.82	0.394336	31.5219	2799	2799	MS2	16/112	050511_Ana_Villalba_Fatima_PR.RAW
		High	NATDETEISAMALQDVNSLDNNQIEK	gi161076325	3	1	CID		46.01	0.00115908	1	1	36	24	2.68058e+06	3	955.115	2863.33	1.36661	29.6112	2563	2563	MS2	15/300	050511_Ana_Villalba_Fatima_PR.RAW
		High	QMSMSGVQSGGGR	gi161076325	4	1	CID		44.96	0.000564902	1	1	32		4.55742e+06	2	641.287	1281.57	-0.34887	18.1391	898	898	MS2	8/144	050511_Ana_Villalba_Fatima_PR.RAW
		High	FKDSQSVEKPTHQELSLR	gi161076325	3	1	CID		44.47	0.00279745	1	1	38	24	1.59531e+07	4	533.028	2129.09	-3.26233	18.6548	985	985	MS2	16/200	050511_Ana_Villalba_Fatima_PR.RAW
		High	FKDSQSVEKPTHQELSLR	gi161076325	3	1	CID		44.36	0.00292051	1	1	39	18	6.78601e+06	3	710.371	2129.1	-0.0452799	18.6134	978	978	MS2	13/200	050511_Ana_Villalba_Fatima_PR.RAW
		High	LSDQNLETKK	gi161076325	6	1	CID		44.23	0.00335095	0.659091	1	39	30	8.7027e+06	2	588.317	1175.63	-0.775144	16.3421	627	627	MS2	8/96	050511_Ana_Villalba_Fatima_PR.RAW
	High		VQSMVGIIGNR		4	0	CID		42.71	0.00522402	1	1	39	19	5.83305e+06	2	587.324	1173.64	-0.835966	23.4456	1638	1638	MS2	6/116	050511_Ana_Villalba_Fatima_F1.RAW
	High		LSDQNLETKK	gi194769703	6	1	CID		42.42	0.00496901	0.619048	1	39	31	3.0128e+06	2	588.316	1175.63	-0.878979	16.388	609	609	MS2	8/96	050511_Ana_Villalba_Fatima_F1.RAW
		High	SALEKDELVR	gi161076325	4	1	CID		42.19	0.00572543	0.666667	1	39	29	7.44821e+06	3	387.216	1159.63	0.25216	18.794	1008	1008	MS2	10/92	050511_Ana_Villalba_Fatima_PR.RAW
		High	SALEKDELVRR	gi161076325	4	1	CID		40.25	0.00788763	0.5	1	39		7.18497e+06	3	439.249	1315.73	-0.856299	17.655	820	820	MS2	7/104	050511_Ana_Villalba_Fatima_PR.RAW
	High		SLNPFFNSLLNDDAN		3	0	CID		39.88	0.00445645		2	36	28	1.97627e+06	2	840.896	1680.78	-0.893387	33.4615	2926	2926	MS2	15/160	050511_Ana_Villalba_Fatima_F1.RAW
		High	VQSmVGIIGNR	gi161076325	4	1	CID	M4(Oxidation)	39.71	0.0102255	1	1	39	22	6.63073e+06	2	595.321	1189.63	-1.06522	19.9885	1202	1202	MS2	6/116	050511_Ana_Villalba_Fatima_PR.RAW
		High	SNPQSGGIFR	gi161076325	3	1	CID		39.26	0.00656916	0.717949	1	37	26	1.89969e+07	2	531.77	1062.53	0.833512	20.1577	1235	1235	MS2	7/104	050511_Ana_Villalba_Fatima_PR.RAW
		High	FNRLEYVENESK	gi161076325	5	1	CID		38.6	0.00806144	1	1	37	21	7.57059e+06	3	509.919	1527.74	-0.607264	20.1958	1243	1243	MS2	6/128	050511_Ana_Villalba_Fatima_PR.RAW
	High		AIDEPNFSVSYAR		13	0	CID		37.28	0.0100736	1	1	37	18	8.18705e+06	2	734.857	1468.71	-0.268858	24.2991	1749	1749	MS2	6/124	050511_Ana_Villalba_Fatima_F1.RAW
	Medium		YTQQAPPTR		4	0	CID		37.01	0.0155073	0.675676	1	38	26	4.44939e+06	2	531.272	1061.54	-0.516672	15.9719	556	556	MS2	6/88	050511_Ana_Villalba_Fatima_F1.RAW
	Medium		LSDQNLETK	gi194769703	6	1	CID		36.31	0.020114	0.666667	1	39	26	2.23685e+06	2	524.269	1047.53	-1.45326	17.4661	752	752	MS2	7/84	050511_Ana_Villalba_Fatima_F1.RAW
	Medium		GPPSTPNAPR		3	0	CID		35.87	0.016021	1	1	37		6.54728e+06	2	497.259	993.511	-0.730394	16.3957	610	610	MS2	6/84	050511_Ana_Villalba_Fatima_F1.RAW
		Medium	LQIIDPTTKK	gi161076325	4	1	CID		35.27	0.0130456	0.371429	1	36		1.71384e+07	3	386.236	1156.69	0.120132	20.0416	1212	1212	MS2	12/104	050511_Ana_Villalba_Fatima_PR.RAW
		Medium	TDVGPTPIVSAMTDAPSVEILPTPQR	gi161076325	3	1	CID		35.15	0.029205	1	1	39	24	4.78135e+06	3	898.134	2692.39	0.103823	30.1358	2628	2628	MS2	20/204	050511_Ana_Villalba_Fatima_PR.RAW
		High	KLQPIVDK	gi161076325	7	1	CID		34.64	0.0050503	0.4	1	31		8.81362e+06	2	470.794	940.581	-1.24689	17.4985	795	795	MS2	6/84	050511_Ana_Villalba_Fatima_PR.RAW
		Medium	GPPSTPNAPR	gi161076325	3	1	CID		34.05	0.0320153	1	1	39	15	1.61142e+07	2	497.259	993.51	-1.099	16.4136	638	638	MS2	7/84	050511_Ana_Villalba_Fatima_PR.RAW
		Medium	SPVIDHRETPEK	gi161076325	2	1	CID		33.95	0.0302642	1	1	38	22	1.20667e+06	2	704.365	1407.72	-0.713219	15.8573	562	562	MS2	5/108	050511_Ana_Villalba_Fatima_PR.RAW
		Medium	YTQQAPPTR	gi161076325	4	1	CID		32.54	0.0434048	1	1	38	23	8.64448e+06	2	531.272	1061.54	-0.861655	15.93	571	571	MS2	6/88	050511_Ana_Villalba_Fatima_PR.RAW
	A2	B2	Sequence	Protein Accessions	# Proteins	# Protein Groups	Activation Type	Modifications	IonScore	Exp Value	Δ Score	Rank	Identity High	Homology Threshold	Area	Charge	m/z [Da]	MH+ [Da]	ΔM [ppm]	RT [min]	First Scan	Last Scan	MS Order	Ions Matched	Spectrum File	Annotation
	High		NSNATATGDATATATK	gi40882449	2	1	CID		70.64	3.37856e-06	1	1	35		611141	2	747.855	1494.7	-0.129017	15.871	544	544	MS2	10/180	050511_Ana_Villalba_Fatima_F1.RAW
	High		ATDAYNFYTTGQAK	gi40882449	10	1	CID		59.41	3.574e-05	1	1	34	27	2.09634e+06	2	775.859	1550.71	-0.311972	22.1649	1462	1462	MS2	7/136	050511_Ana_Villalba_Fatima_F1.RAW
gi24641449	1373	151.218	8.74854	wispy [Drosophila melanogaster]	20.47	30	22	0	6.0232e+07					1012.25	20.47	30	22
	A2	B2	Sequence	Protein Accessions	# Proteins	# Protein Groups	Activation Type	Modifications	IonScore	Exp Value	Δ Score	Rank	Identity High	Homology Threshold	Area	Charge	m/z [Da]	MH+ [Da]	ΔM [ppm]	RT [min]	First Scan	Last Scan	MS Order	Ions Matched	Spectrum File	Annotation
		High	SESESGSSEGAAESTETEATR	gi24641449	1	1	CID		126.09	7.99619e-13	1	1	25		4.87789e+06	2	1051.44	2101.86	0.106625	17.1614	746	746	MS2	13/160	050511_Ana_Villalba_Fatima_PR.RAW
		High	KSESESGSSEGAAESTETEATR	gi24641449	1	1	CID		104.93	3.21366e-10	1	1	30		5.57133e+06	2	1115.48	2229.96	0.31978	16.4733	647	647	MS2	16/252	050511_Ana_Villalba_Fatima_PR.RAW
		High	SVSAPASGSALPAPANHVR	gi24641449	1	1	CID		99.86	9.35682e-09	1	1	39	27	3.68474e+07	2	894.971	1788.94	0.0777184	19.136	1063	1063	MS2	15/156	050511_Ana_Villalba_Fatima_PR.RAW
		High	SVSAPASGSALPAPANHVR	gi24641449	1	1	CID		89.28	1.0735e-07	1	1	39	23	3.68474e+07	2	894.971	1788.93	-0.604645	19.216	1075	1075	MS2	15/156	050511_Ana_Villalba_Fatima_PR.RAW
		High	NSSAGATAAYYRK	gi24641449	1	1	CID		82.62	2.92107e-07	1	1	37	24	2.69712e+06	2	680.336	1359.66	-0.436078	16.8781	704	704	MS2	10/144	050511_Ana_Villalba_Fatima_PR.RAW
		High	TAESSSADGGTQATMGK	gi24641449	1	1	CID		77.19	2.88388e-07	1	1	31		1.89254e+07	2	799.852	1598.7	0.226167	16.0301	584	584	MS2	13/148	050511_Ana_Villalba_Fatima_PR.RAW
		High	ELNIEEPFDLSNTAR	gi24641449	11	1	CID		77.15	1.32325e-06	0.87013	1	38	27	3.46867e+07	2	874.429	1747.85	-0.0127333	28.2058	2381	2381	MS2	20/160	050511_Ana_Villalba_Fatima_PR.RAW
		High	NSSAGATAAYYR	gi24641449	1	1	CID		71.83	1.96187e-06	1	1	34		3.42465e+07	2	616.288	1231.57	-0.581123	18.2042	908	908	MS2	9/132	050511_Ana_Villalba_Fatima_PR.RAW
		High	HQYGHQSTGSGYQQQQQR	gi24641449	2	1	CID		71.6	1.84719e-06	1	1	34		9.94365e+06	3	706.654	2117.95	-0.697387	15.1473	476	476	MS2	10/200	050511_Ana_Villalba_Fatima_PR.RAW
		High	DTEVFQDFNLIEAR	gi24641449	5	1	CID		71.44	3.82584e-06	1	1	37	22	3.08167e+06	2	848.913	1696.82	0.0868641	30.178	2633	2633	MS2	10/136	050511_Ana_Villalba_Fatima_PR.RAW
		High	HQYGHQSTGSGYQQQQQR	gi24641449	2	1	CID		65.48	7.95621e-06	1	1	34		1.90689e+06	2	1059.48	2117.95	0.0582308	14.9462	454	454	MS2	14/200	050511_Ana_Villalba_Fatima_PR.RAW
		High	ELNIEEPFDLSNTAR	gi24641449	11	1	CID		62.71	3.59252e-05	0.84127	1	38	27	3.46867e+07	2	874.428	1747.85	-0.152414	28.3932	2407	2407	MS2	8/160	050511_Ana_Villalba_Fatima_PR.RAW
		High	YDNLSAEIWKR	gi24641449	4	1	CID		57.02	0.000148659	0.77193	1	38	29	7.51405e+06	2	697.856	1394.71	-0.696517	24.0542	1820	1820	MS2	7/112	050511_Ana_Villalba_Fatima_PR.RAW
		High	SAGGGGDGANPVPSTLNPDAASTFAETTAAHVA	gi24641449	1	1	CID		54.39	0.000177954	1	1	36	22	7.83931e+06	2	1506.2	3011.4	0.690258	28.1894	2379	2379	MS2	24/316	050511_Ana_Villalba_Fatima_PR.RAW
		High	SSSNTGGSNMIR	gi24641449	1	1	CID		53.61	0.00012521	1	1	34		1.1413e+07	2	605.778	1210.55	0.211592	17.0147	725	725	MS2	10/120	050511_Ana_Villalba_Fatima_PR.RAW
		High	HQYGHQSTGSGYQQQQQR	gi24641449	2	1	CID		53.08	0.000138755	1	1	34	27	9.94365e+06	3	706.655	2117.95	0.340062	14.8908	448	448	MS2	9/200	050511_Ana_Villalba_Fatima_PR.RAW
		High	TNYPQTSATQLK	gi24641449	1	1	CID		49.84	0.000814979	1	1	38	25	1.0676e+07	2	676.346	1351.68	-0.558902	18.6076	977	977	MS2	7/128	050511_Ana_Villalba_Fatima_PR.RAW
		High	KSESESGSSEGAAESTETEATR	gi24641449	1	1	CID		47.82	0.000154458	1	1	29		1.90023e+07	3	743.991	2229.96	0.012674	16.4495	643	643	MS2	10/252	050511_Ana_Villalba_Fatima_PR.RAW
		High	TRPLVVIVK	gi24641449	9	1	CID		44.57	0.000102996	1	1	24		1.12133e+07	2	512.848	1024.69	0.486705	20.9712	1368	1368	MS2	6/92	050511_Ana_Villalba_Fatima_PR.RAW
		High	QATNNNDALMK	gi24641449	2	1	CID		44.47	0.00141123	1	1	35		1.33208e+07	2	610.29	1219.57	-0.37192	17.5466	802	802	MS2	8/120	050511_Ana_Villalba_Fatima_PR.RAW
		High	SVYDGPTFER	gi24641449	1	1	CID		41.57	0.0020446	0.738095	1	34		6.79809e+07	2	585.775	1170.54	0.233207	21.8465	1500	1500	MS2	7/72	050511_Ana_Villalba_Fatima_PR.RAW
		High	QLTIASFLQK	gi24641449	10	1	CID		38.36	0.00751289	1	1	37	20	3.4335e+07	2	574.838	1148.67	0.296786	29.2215	2513	2513	MS2	8/108	050511_Ana_Villalba_Fatima_PR.RAW
		High	QQQQHQMQMQQEK	gi24641449	1	1	CID		35.78	0.00550942	1	1	33		1.75721e+06	2	850.384	1699.76	-1.36314	15.7112	544	544	MS2	9/144	050511_Ana_Villalba_Fatima_PR.RAW
		High	QQQQHQMQMQQEK	gi24641449	1	1	CID		33.83	0.00952199	1	1	33		4.3307e+06	3	567.258	1699.76	-2.23285	15.6951	542	542	MS2	7/144	050511_Ana_Villalba_Fatima_PR.RAW
		Medium	NFAISIR	gi24641449	3	1	CID		33.63	0.0400998	0.294118	1	39		1.07305e+07	2	410.738	820.468	0.342209	24.0007	1811	1811	MS2	6/72	050511_Ana_Villalba_Fatima_PR.RAW
		Medium	QLTIASFLQK	gi24641449	10	1	CID		32.62	0.0280346	1	1	37	22	3.4335e+07	2	574.837	1148.67	-0.234571	29.5803	2559	2559	MS2	5/108	050511_Ana_Villalba_Fatima_PR.RAW
		Medium	HQYGHQSTGSGYQQQQQR	gi24641449	2	1	CID		32.39	0.0153131	1	1	34		7.25953e+06	4	530.242	2117.95	-0.819009	14.9096	450	450	MS2	10/200	050511_Ana_Villalba_Fatima_PR.RAW
		Medium	NSGYQQHQQHNYYPYYYSQPK	gi24641449	1	1	CID		29.54	0.0205115	1	1	32		1.0997e+07	3	898.4	2693.19	1.84005	20.2966	1263	1263	MS2	26/240	050511_Ana_Villalba_Fatima_PR.RAW
		Medium	YYSTFDFR	gi24641449	1	1	CID		28.58	0.0300233	1	1	33		8.04148e+06	2	549.748	1098.49	-0.592069	25.1684	1969	1969	MS2	6/56	050511_Ana_Villalba_Fatima_PR.RAW
		Medium	ALLPAVR	gi24641449	2	1	CID		28.02	0.02114	0.214286	1	31		7.58679e+07	2	370.245	739.483	0.989381	22.1196	1541	1541	MS2	8/48	050511_Ana_Villalba_Fatima_PR.RAW
	A2	B2	Sequence	Protein Accessions	# Proteins	# Protein Groups	Activation Type	Modifications	IonScore	Exp Value	Δ Score	Rank	Identity High	Homology Threshold	Area	Charge	m/z [Da]	MH+ [Da]	ΔM [ppm]	RT [min]	First Scan	Last Scan	MS Order	Ions Matched	Spectrum File	Annotation
	High		INIPSQSDESEFITIAGTK	gi24655003	2	1	CID		87.11	1.64286e-07	1	1	39	25	3.48531e+06	2	1025.52	2050.03	0.358173	27.0862	2114	2114	MS2	10/212	050511_Ana_Villalba_Fatima_F1.RAW
		High	DAILEIVGDPETLHR	gi24655003	4	1	CID		82.42	5.20099e-07	1	1	39	26	1.7344e+06	2	839.444	1677.88	0.0438669	27.2733	2258	2258	MS2	9/112	050511_Ana_Villalba_Fatima_PR.RAW
	High		IISITGYQANAEAAR	gi24655003	7	1	CID		82.19	4.81347e-07	1	1	39	19	4.12771e+06	2	789.418	1577.83	0.0211487	23.2819	1616	1616	MS2	11/140	050511_Ana_Villalba_Fatima_F1.RAW
		High	IISITGYQANAEAAR	gi24655003	7	1	CID		79.23	1.03698e-06	1	1	39	19	2.19592e+06	2	789.417	1577.83	-0.443048	23.3491	1719	1719	MS2	11/140	050511_Ana_Villalba_Fatima_PR.RAW
	High		INIPSQSDESEFITIAGTK	gi24655003	2	1	CID		66.86	1.84942e-05	1	1	39	24	3.48531e+06	2	1025.52	2050.04	1.07272	27.1618	2124	2124	MS2	13/212	050511_Ana_Villalba_Fatima_F1.RAW
	High		FSADDDNPNSIFISGK	gi24655003	3	1	CID		58.02	4.93792e-05	1	1	34		2.50371e+06	2	863.899	1726.79	-0.443601	24.9564	1831	1831	MS2	8/156	050511_Ana_Villalba_Fatima_F1.RAW
		High	QLASFTAEVR	gi24655003	10	1	CID		52.09	0.000415307	1	1	38	25	1.56442e+06	2	561.301	1121.6	0.0151587	22.7703	1637	1637	MS2	8/108	050511_Ana_Villalba_Fatima_PR.RAW
		High	VGINSDKVTIK	gi24655003	3	1	CID		50.52	0.000563788	0.784314	1	38	27	1.74405e+06	2	587.345	1173.68	-0.673353	18.9691	1035	1035	MS2	6/108	050511_Ana_Villalba_Fatima_PR.RAW
	High		VQLLELANER	gi24655003	5	1	CID		46.27	0.00120384	1	1	37	21	3.25883e+06	2	592.835	1184.66	-0.242908	25.4562	1896	1896	MS2	7/104	050511_Ana_Villalba_Fatima_F1.RAW
		High	VQLLELANER	gi24655003	5	1	CID		41.9	0.00329284	1	1	37		2.58078e+06	2	592.835	1184.66	-0.242908	25.6347	2029	2029	MS2	6/104	050511_Ana_Villalba_Fatima_PR.RAW
		High	EGIAQAEQEIR	gi24655003	6	1	CID		37.39	0.0104692	1	1	37	19	4.19594e+06	2	622.318	1243.63	1.04904	21.1503	1395	1395	MS2	7/104	050511_Ana_Villalba_Fatima_PR.RAW
		Medium	ILMGFSTQASR	gi24655003	6	1	CID		31.25	0.0469434	1	1	37		1.39149e+06	2	605.815	1210.62	-2.02142	24.1527	1833	1833	MS2	5/92	050511_Ana_Villalba_Fatima_PR.RAW
gi45550425	1251	141.938	8.88037	CG6701 [Drosophila melanogaster]	22.7	35	28	1.35472e+06	3.209e+07	40.53	0.96	1	1	869.916	22.7	34	28
	A2	B2	Sequence	Protein Accessions	# Proteins	# Protein Groups	Activation Type	Modifications	IonScore	Exp Value	Δ Score	Rank	Identity High	Homology Threshold	Area	Charge	m/z [Da]	MH+ [Da]	ΔM [ppm]	RT [min]	First Scan	Last Scan	MS Order	Ions Matched	Spectrum File	Annotation
		High	TLVGEQYLNEDFITNK	gi45550425	3	1	CID		75.63	1.91469e-06	1	1	38	19	1.78069e+06	2	942.473	1883.94	0.283031	27.6738	2311	2311	MS2	9/160	050511_Ana_Villalba_Fatima_PR.RAW
		High	ILFPGEIPNTPLASGVLQLNNK	gi45550425	3	1	CID		73.02	1.75108e-06	1	1	35		5.49398e+06	2	1168.16	2335.3	0.701081	31.4542	2791	2791	MS2	19/220	050511_Ana_Villalba_Fatima_PR.RAW
		High	LISTNPEQMQAVR	gi45550425	3	1	CID		72.9	3.56182e-06	1	1	38	22	2.56996e+07	2	743.888	1486.77	0.277822	21.4363	1435	1435	MS2	9/128	050511_Ana_Villalba_Fatima_PR.RAW
		High	LISTNPEQmQAVR	gi45550425	3	1	CID	M9(Oxidation)	72.83	3.88551e-06	0.821918	1	38	30	7.46121e+06	2	751.885	1502.76	0.00325567	18.7986	1009	1009	MS2	9/128	050511_Ana_Villalba_Fatima_PR.RAW
		High	GREITQENLTGTLR	gi45550425	4	1	CID		71.27	5.65435e-06	1	1	38	24	10953038	2	794.427	1587.85	1.17647	20.8162	1344	1344	MS2	17/152	050511_Ana_Villalba_Fatima_PR.RAW
		High	ILFPGEIPNTPLASGVLQLNNK	gi45550425	3	1	CID		64.7	1.17918e-05	1	1	35		5.49398e+06	2	1168.16	2335.3	0.491994	31.4126	2786	2786	MS2	21/220	050511_Ana_Villalba_Fatima_PR.RAW
		High	EITQENLTGTLR	gi45550425	4	1	CID		64.2	3.28294e-05	0.6875	1	39		1.16351e+07	2	687.865	1374.72	0.227354	22.34	1572	1572	MS2	8/120	050511_Ana_Villalba_Fatima_PR.RAW
		High	NVDGMVGSLDKQPR	gi45550425	3	1	CID		62.07	3.99219e-05	1	1	38	19	6.09411e+06	2	758.383	1515.76	0.711052	21.2122	1403	1403	MS2	10/156	050511_Ana_Villalba_Fatima_PR.RAW
		High	QLGPVLQSQR	gi45550425	13	1	CID		59.77	4.29663e-05	1	1	36		2.49721e+07	2	563.322	1125.64	-0.788018	20.1915	1242	1242	MS2	7/108	050511_Ana_Villalba_Fatima_PR.RAW
		High	GGAAGDQPASGLR	gi45550425	3	1	CID		58.12	5.72742e-05	1	1	35		1.3864e+07	2	578.788	1156.57	-0.84182	17.0744	733	733	MS2	15/120	050511_Ana_Villalba_Fatima_PR.RAW
		High	SSAYNHIPSGNFR	gi45550425	3	1	CID		56.78	0.000102848	1	1	36		1.06141e+07	2	725.346	1449.69	-1.13195	20.019	1208	1208	MS2	9/128	050511_Ana_Villalba_Fatima_PR.RAW
		High	LLQTDIGIISPYK	gi45550425	7	1	CID		56.23	9.99383e-05	1	1	36		1.11221e+07	2	730.922	1460.84	0.183415	27.1707	2245	2245	MS2	8/136	050511_Ana_Villalba_Fatima_PR.RAW
		High	SSAYNHIPSGNFR	gi45550425	3	1	CID		52.91	0.000268633	1	1	37	22	1.06141e+07	2	725.346	1449.68	-1.88979	20.0513	1214	1214	MS2	9/128	050511_Ana_Villalba_Fatima_PR.RAW
		High	KPTVSAATPVAK	gi45550425	3	1	CID		52.67	0.000223602	1	1	36		2.9682e+07	2	585.348	1169.69	-0.748422	16.3716	631	631	MS2	8/132	050511_Ana_Villalba_Fatima_PR.RAW
		High	SVDHDLDEVR	gi45550425	3	1	CID		50.66	0.000276602	0.784314	1	35		2.51805e+07	2	592.78	1184.55	-1.45495	18.5208	963	963	MS2	7/72	050511_Ana_Villalba_Fatima_PR.RAW
		High	IQEQLNMR	gi45550425	13	1	CID		50.57	0.000596361	0.647059	1	38		2.19228e+07	2	516.269	1031.53	0.0288273	19.3441	1097	1097	MS2	6/80	050511_Ana_Villalba_Fatima_PR.RAW
		High	KTLVGEQYLNEDFITNKK	gi45550425	3	1	CID		49.78	0.000939402	1	1	39	18	2.40187e+06	3	714.047	2140.13	-0.640577	24.2705	1849	1849	MS2	18/204	050511_Ana_Villalba_Fatima_PR.RAW
		High	HVIIVSFVR	gi45550425	5	1	CID		49.74	0.000364162	1	1	35		6.39849e+06	2	535.329	1069.65	-0.743041	24.2587	1847	1847	MS2	6/64	050511_Ana_Villalba_Fatima_PR.RAW
		High	ASFNINPYR	gi45550425	6	1	CID		48.86	0.00083991	0.55102	1	38		2.75655e+07	2	541.275	1081.54	-0.360082	23.1052	1685	1685	MS2	6/84	050511_Ana_Villalba_Fatima_PR.RAW
		High	QIALSPR	gi45550425	3	1	CID		48.45	0.000330075	0.666667	1	33		3.60297e+07	2	392.738	784.468	0.591327	18.8721	1020	1020	MS2	5/72	050511_Ana_Villalba_Fatima_PR.RAW
		High	ALQQLSFTR	gi45550425	3	1	CID		46.84	0.0013725	0.574468	1	38		2.28181e+07	2	532.298	1063.59	-0.216534	23.1489	1691	1691	MS2	6/88	050511_Ana_Villalba_Fatima_PR.RAW
		High	LGFLNNER	gi45550425	7	1	CID		46.64	0.00142852	0.382979	1	38		1.72894e+07	2	481.756	962.505	-0.350942	22.9486	1664	1664	MS2	7/68	050511_Ana_Villalba_Fatima_PR.RAW
		High	LSSQGATNIGSLLHR	gi45550425	3	1	CID		44.02	0.00287103	1	1	38	24	2.35887e+07	3	518.618	1553.84	-0.772482	23.7018	1770	1770	MS2	14/156	050511_Ana_Villalba_Fatima_PR.RAW
		High	ILGVSTQR	gi45550425	10	1	CID		43.95	0.00483059	0.681818	1	40	29	25404824	2	437.261	873.515	0.0287205	19.6736	1151	1151	MS2	6/60	050511_Ana_Villalba_Fatima_PR.RAW
		High	IQEQLNmR	gi45550425	13	1	CID	M7(Oxidation)	43.18	0.00345964	0.72093	1	38	27	4.55814e+06	2	524.266	1047.53	0.454466	17.038	728	728	MS2	7/80	050511_Ana_Villalba_Fatima_PR.RAW
		High	LLQTDIGIISPYKNQYQR	gi45550425	6	1	CID		42.8	0.00357656	1	1	38	21	5.96922e+06	3	717.392	2150.16	-0.196715	25.526	2015	2015	MS2	9/196	050511_Ana_Villalba_Fatima_PR.RAW
		High	NVDGMVGSLDK	gi45550425	3	1	CID		42.78	0.00278114	1	1	37	22	3.83803e+06	2	567.776	1134.55	-0.496714	22.1304	1543	1543	MS2	11/120	050511_Ana_Villalba_Fatima_PR.RAW
		High	TNFLINTPR	gi45550425	8	1	CID		41.75	0.00656314	0.214286	1	39		3.05583e+07	2	538.298	1075.59	-0.895068	23.6154	1758	1758	MS2	8/92	050511_Ana_Villalba_Fatima_PR.RAW
	High		KPTVSAATPVAK		3	0	CID		40.53	0.00365995	1	1	36		1.35472e+06	2	585.348	1169.69	-0.539699	16.4501	617	617	MS2	6/132	050511_Ana_Villalba_Fatima_F1.RAW
		High	GLPPANPPIQVLSALK	gi45550425	3	1	CID		38.3	0.00318748	1	1	33		1.73576e+07	2	807.982	1614.96	-0.623293	28.9551	2479	2479	MS2	17/160	050511_Ana_Villalba_Fatima_PR.RAW
		Medium	EQPIVIGFTIQGEK	gi45550425	3	1	CID		35.29	0.0283821	1	1	39		1.04077e+06	2	779.927	1558.85	-0.175554	27.5375	2293	2293	MS2	15/152	050511_Ana_Villalba_Fatima_PR.RAW
		Medium	TLVGEQYLNEDFITNKK	gi45550425	3	1	CID		33.74	0.0347645	1	1	39	22	1.84074e+07	3	671.349	2012.03	-0.105342	26.0654	2089	2089	MS2	8/172	050511_Ana_Villalba_Fatima_PR.RAW
		Medium	KPTVSAATPVAK	gi45550425	3	1	CID		33.64	0.0178844	0.382353	1	36		1.04756e+07	3	390.568	1169.69	0.0488835	16.4079	637	637	MS2	7/132	050511_Ana_Villalba_Fatima_PR.RAW
		Medium	ILFPGEIPNTPLASGVLQLNNK	gi45550425	3	1	CID		33.62	0.0167721	1	1	35	23	5.73312e+06	3	779.105	2335.3	-0.663743	31.3966	2784	2784	MS2	16/220	050511_Ana_Villalba_Fatima_PR.RAW
		Medium	LKAPYIVFGPPGTGK	gi45550425	5	1	CID		31.36	0.0402126	0.677419	1	37	25	3.43319e+06	2	772.945	1544.88	-0.953874	25.7743	2049	2049	MS2	7/164	050511_Ana_Villalba_Fatima_PR.RAW
	A2	B2	Sequence	Protein Accessions	# Proteins	# Protein Groups	Activation Type	Modifications	IonScore	Exp Value	Δ Score	Rank	Identity High	Homology Threshold	Area	Charge	m/z [Da]	MH+ [Da]	ΔM [ppm]	RT [min]	First Scan	Last Scan	MS Order	Ions Matched	Spectrum File	Annotation
		High	KRPNPNPGNIQAK	gi24649933	1	1	CID		39.17	0.00925502	1	1	38	19	900429	3	478.603	1433.79	-2.46653	15.7195	545	545	MS2	7/144	050511_Ana_Villalba_Fatima_PR.RAW
gi2213915	1132	127.265	8.646	cup [Drosophila melanogaster]	48.23	99	42	1.71177e+07	1.43033e+08	336.596	12.54	13	10	2854.22	48.23	86	42
	A2	B2	Sequence	Protein Accessions	# Proteins	# Protein Groups	Activation Type	Modifications	IonScore	Exp Value	Δ Score	Rank	Identity High	Homology Threshold	Area	Charge	m/z [Da]	MH+ [Da]	ΔM [ppm]	RT [min]	First Scan	Last Scan	MS Order	Ions Matched	Spectrum File	Annotation
		High	NKPNLISDESIIQSQPPQPQTEFQDPAIVNQRR	gi2213915	3	1	CID		117.32	1.45873e-10	1	1	38	25	4.02641e+06	3	1263.32	3787.93	-0.831758	25.2171	1975	1975	MS2	15/384	050511_Ana_Villalba_Fatima_PR.RAW
		High	SNPETIGDGSMLASTSTAVMLQTK	gi2213915	3	1	CID		107.69	1.16343e-09	1	1	38		3.5875e+06	2	1220.09	2439.18	0.830539	27.715	2316	2316	MS2	16/272	050511_Ana_Villalba_Fatima_PR.RAW
		High	NSLNNVGETANKQTDNFQK	gi2213915	3	1	CID		99.97	6.81693e-09	1	1	38	27	1.12535e+07	2	1061.51	2122.02	0.751372	19.0534	1049	1049	MS2	14/216	050511_Ana_Villalba_Fatima_PR.RAW
		High	FMSFFANEGNSSSSSLNEFFK	gi2213915	4	1	CID		99.16	2.26904e-09	1	1	32		891933	2	1189.03	2377.05	0.614458	32.5017	2918	2918	MS2	12/216	050511_Ana_Villalba_Fatima_PR.RAW
		High	NMTVLQFFDNGEISSQPQR	gi2213915	3	1	CID		94.33	2.16774e-08	1	1	37	22	1.42089e+07	2	1106.03	2211.05	0.820474	30.9599	2729	2729	MS2	14/216	050511_Ana_Villalba_Fatima_PR.RAW
		High	AQMQAQSAISmLPNSGDEFH	gi2213915	4	1	CID	M11(Oxidation)	92.01	1.27475e-08	0.771739	1	33		5.15203e+06	2	1089.48	2177.96	1.29725	24.4421	1873	1873	MS2	14/212	050511_Ana_Villalba_Fatima_PR.RAW
		High	AQMQAQSAISMLPNSGDEFH	gi2213915	4	1	CID		89.23	3.42078e-08	1	1	34		2.12189e+07	2	1081.49	2161.97	0.648702	26.6053	2166	2166	MS2	20/212	050511_Ana_Villalba_Fatima_PR.RAW
		High	VMSGFLVVSKPK	gi2213915	12	1	CID		88.78	6.23765e-08	1	1	36		4.91253e+07	2	646.375	1291.74	-1.24477	23.3649	1721	1721	MS2	9/96	050511_Ana_Villalba_Fatima_PR.RAW
		High	NKNVVALEMLPR	gi2213915	3	1	CID		87.81	8.41959e-08	0.863636	1	37	30	1.27332e+07	2	692.392	1383.78	-0.267349	24.5736	1890	1890	MS2	9/132	050511_Ana_Villalba_Fatima_PR.RAW
		High	HLHEDEGLTLQVLSAR	gi2213915	3	1	CID		85.72	2.501e-07	1	1	39	23	6.31325e+06	2	909.479	1817.95	-0.147633	24.399	1867	1867	MS2	12/140	050511_Ana_Villalba_Fatima_PR.RAW
		High	AQMQAQSAISmLPNSGDEFH	gi2213915	4	1	CID	M11(Oxidation)	84.26	7.83694e-08	0.738095	1	33		5.15203e+06	2	1089.48	2177.96	0.288387	24.5437	1886	1886	MS2	15/212	050511_Ana_Villalba_Fatima_PR.RAW
		High	NmTVLQFFDNGEISSQPQR	gi2213915	3	1	CID	M2(Oxidation)	84.12	1.82786e-07	1	1	36	24	4.02406e+06	2	1114.03	2227.05	0.466868	28.9876	2483	2483	MS2	12/216	050511_Ana_Villalba_Fatima_PR.RAW
		High	SENDTLHSNESSEDLSR	gi2213915	5	1	CID		82.27	6.19607e-08	1	1	30		2.26706e+07	2	960.414	1919.82	-0.288006	17.4928	794	794	MS2	18/184	050511_Ana_Villalba_Fatima_PR.RAW
		High	NKPNLISDESIIQSQPPQPQTEFQDPAIVNQRR	gi2213915	3	1	CID		82.16	4.78602e-07	1	1	38	21	4.02641e+06	3	1263.32	3787.93	-0.831758	25.2003	1973	1973	MS2	20/384	050511_Ana_Villalba_Fatima_PR.RAW
		High	VmSGFLVVSKPK	gi2213915	12	1	CID	M2(Oxidation)	76.28	1.36711e-06	1	1	37	26	1.33071e+07	2	654.373	1307.74	0.138546	21.3103	1417	1417	MS2	8/96	050511_Ana_Villalba_Fatima_PR.RAW
		High	QNQILESISGEAIPMHGPSK	gi2213915	4	1	CID		75.16	2.60138e-06	1	1	39		8.81895e+06	2	1068.54	2136.08	0.574162	26.1353	2099	2099	MS2	11/228	050511_Ana_Villalba_Fatima_PR.RAW
		High	SLGHIGQMPSVDQLEAK	gi2213915	6	1	CID		73.95	3.13918e-06	1	1	38	24	2.3373e+07	2	905.462	1809.92	-0.146971	24.3635	1862	1862	MS2	8/168	050511_Ana_Villalba_Fatima_PR.RAW
		High	HGLLVQLANPR	gi2213915	13	1	CID		72.65	2.34684e-06	1	1	36		3.20797e+07	2	609.359	1217.71	-0.0164163	22.7063	1627	1627	MS2	15/100	050511_Ana_Villalba_Fatima_PR.RAW
		High	VMSGFLVVSKPK	gi2213915	12	1	CID		71.38	3.33687e-06	1	1	36		4.91253e+07	2	646.375	1291.74	-0.583264	23.6579	1764	1764	MS2	9/96	050511_Ana_Villalba_Fatima_PR.RAW
		High	QNQILESISGEAIPmHGPSK	gi2213915	4	1	CID	M15(Oxidation)	70.43	7.47229e-06	1	1	39	20	1.82229e+07	3	718.029	2152.07	0.515792	24.7865	1919	1919	MS2	19/228	050511_Ana_Villalba_Fatima_PR.RAW
		High	QHLIIQQQQQQTAFLASLQLK	gi2213915	3	1	CID		70.31	3.35664e-06	1	1	35	25	2.24149e+06	3	822.127	2464.37	-0.268657	28.039	2358	2358	MS2	11/240	050511_Ana_Villalba_Fatima_PR.RAW
		High	NmTVLQFFDNGEISSQPQR	gi2213915	3	1	CID	M2(Oxidation)	68.49	6.51265e-06	1	1	36	21	4.02406e+06	2	1114.03	2227.05	0.905369	28.8969	2472	2472	MS2	11/216	050511_Ana_Villalba_Fatima_PR.RAW
		High	IATNAGATDRPAHQQLPLPVEDQQDEVLTPAEK	gi2213915	5	1	CID		67.88	1.33602e-05	0.838235	1	39	27	1.87095e+07	3	1184.94	3552.8	1.48099	23.4576	1734	1734	MS2	14/372	050511_Ana_Villalba_Fatima_PR.RAW
		High	RPNTPVMGMSINR	gi2213915	4	1	CID		67.86	1.06802e-05	1	1	38	24	26984029	2	736.878	1472.75	1.48519	20.8526	1350	1350	MS2	19/144	050511_Ana_Villalba_Fatima_PR.RAW
		High	NSLNNVGETANK	gi2213915	3	1	CID		67.31	1.10539e-05	1	1	37	21	6.11094e+07	2	630.812	1260.62	-0.447504	17.1144	739	739	MS2	8/132	050511_Ana_Villalba_Fatima_PR.RAW
		High	NVVALEmLPR	gi2213915	3	1	CID	M7(Oxidation)	66.77	1.73772e-05	0.776119	1	39	32	3.07284e+07	2	579.32	1157.63	-1.12803	24.044	1818	1818	MS2	8/108	050511_Ana_Villalba_Fatima_PR.RAW
		High	NKNVVALEmLPR	gi2213915	3	1	CID	M9(Oxidation)	65.71	2.01267e-05	0.772727	1	38		3.61106e+06	2	700.39	1399.77	-0.46868	21.9644	1519	1519	MS2	13/132	050511_Ana_Villalba_Fatima_PR.RAW
	High		EAVPEQQSSQVQQK		3	0	CID		64.13	2.30468e-05	1	1	37	26	2.21025e+07	2	793.394	1585.78	-0.254576	16.3735	607	607	MS2	12/136	050511_Ana_Villalba_Fatima_F1.RAW
		High	HLHEDEGLTLQVLSAR	gi2213915	3	1	CID		63.02	4.6496e-05	1	1	39	18	6.31325e+06	2	909.479	1817.95	0.120956	24.4908	1879	1879	MS2	12/140	050511_Ana_Villalba_Fatima_PR.RAW
		High	GKFEYPPPPPPPTPVQAPLATK	gi2213915	3	1	CID		62.74	3.57311e-05	1	1	38	16	5.50512e+06	2	1165.13	2329.26	1.21034	23.5328	1746	1746	MS2	10/248	050511_Ana_Villalba_Fatima_PR.RAW
		High	SLGHIGQmPSVDQLEAK	gi2213915	6	1	CID	M8(Oxidation)	62.61	4.07644e-05	1	1	38	17	8.06161e+06	2	913.46	1825.91	0.967864	21.57	1455	1455	MS2	10/168	050511_Ana_Villalba_Fatima_PR.RAW
		High	EAVPEQQSSQVQQK	gi2213915	3	1	CID		61.25	4.47312e-05	0.737705	1	37		1.73507e+08	2	793.394	1585.78	-0.254576	16.3353	626	626	MS2	10/136	050511_Ana_Villalba_Fatima_PR.RAW
		High	NVVALEMLPR	gi2213915	3	1	CID		60.42	4.66166e-05	1	1	37	23	9.24562e+07	2	571.323	1141.64	-1.00016	27.0293	2226	2226	MS2	7/108	050511_Ana_Villalba_Fatima_PR.RAW
		High	QAINQGHGNNPEQPK	gi2213915	5	1	CID		60.27	4.98993e-05	1	1	37	17	4.21032e+07	2	816.398	1631.79	-0.462054	15.244	487	487	MS2	12/168	050511_Ana_Villalba_Fatima_PR.RAW
	High		HQAQQQYLNR		4	0	CID		60.15	6.04748e-05	1	1	37		8.57161e+06	2	643.323	1285.64	-0.139545	16.4895	622	622	MS2	8/104	050511_Ana_Villalba_Fatima_F1.RAW
	High		SENDTLHSNESSEDLSR		5	0	CID		59.74	9.7676e-06	1	1	29	22	2.20232e+06	2	960.414	1919.82	-0.79668	17.5275	760	760	MS2	9/184	050511_Ana_Villalba_Fatima_F1.RAW
		High	RNSLNNVGETANK	gi2213915	3	1	CID		58.53	0.000103317	1	1	38	22	2.72272e+06	2	708.863	1416.72	-0.258182	16.2914	620	620	MS2	8/144	050511_Ana_Villalba_Fatima_PR.RAW
		High	FmSFFANEGNSSSSSLNEFFK	gi2213915	4	1	CID	M2(Oxidation)	58.05	2.90632e-05	1	1	32	20	727521	2	1197.02	2393.04	1.20495	31.023	2737	2737	MS2	13/216	050511_Ana_Villalba_Fatima_PR.RAW
		High	SENDTLHSNESSEDLSR	gi2213915	5	1	CID		57.79	1.63846e-05	1	1	29		5.54121e+07	3	640.612	1919.82	-0.549347	17.4881	793	793	MS2	15/184	050511_Ana_Villalba_Fatima_PR.RAW
		High	RSNPETIGDGSmLASTSTAVmLQTK	gi2213915	3	1	CID	M12(Oxidation), M21(Oxidation)	56.01	0.00016415	1	1	38	17	3.10115e+06	3	876.427	2627.27	0.25197	22.1453	1545	1545	MS2	19/288	050511_Ana_Villalba_Fatima_PR.RAW
		High	QNQILESISGEAIPmHGPSK	gi2213915	4	1	CID	M15(Oxidation)	55.43	0.000227129	1	1	38		2.01313e+06	2	1076.54	2152.07	1.11762	24.8355	1926	1926	MS2	10/228	050511_Ana_Villalba_Fatima_PR.RAW
		High	QNQILESISGEAIPMHGPSK	gi2213915	4	1	CID		55.39	0.000250333	1	1	39		6.0706e+07	3	712.697	2136.08	0.739308	26.1004	2094	2094	MS2	19/228	050511_Ana_Villalba_Fatima_PR.RAW
	High		QAINQGHGNNPEQPK		5	0	CID		55.01	0.000168162	1	1	37	19	4.51368e+06	2	816.398	1631.79	0.211215	15.3401	483	483	MS2	10/168	050511_Ana_Villalba_Fatima_F1.RAW
		High	NGMFNALMHR	gi2213915	8	1	CID		54.23	0.000113649	0.777778	1	34		6.2208e+06	2	595.782	1190.56	0.0188413	24.6617	1903	1903	MS2	9/108	050511_Ana_Villalba_Fatima_PR.RAW
		High	HQAQQQYLNR	gi2213915	4	1	CID		54.1	0.000243931	0.796296	1	37	27	1.03927e+08	2	643.323	1285.64	-0.519341	16.4548	644	644	MS2	8/104	050511_Ana_Villalba_Fatima_PR.RAW
		High	AVRPTTAPVVSSKPVK	gi2213915	4	1	CID		53.68	7.92815e-05	1	1	32		1.12261e+08	3	546.329	1636.97	-0.652082	16.9601	716	716	MS2	9/172	050511_Ana_Villalba_Fatima_PR.RAW
	High		AVRPTTAPVVSSKPVK		4	0	CID		52.09	0.000115569	1	1	32		3.72901e+06	3	546.329	1636.97	-0.875794	16.9832	686	686	MS2	13/172	050511_Ana_Villalba_Fatima_F1.RAW
		High	AITKLEANKR	gi2213915	7	1	CID		52	0.000344187	0.269231	1	37		5.75739e+06	2	572.345	1143.68	-2.34419	15.6561	537	537	MS2	8/96	050511_Ana_Villalba_Fatima_PR.RAW
		High	FGDNQNFQSFESNQPHFATQYK	gi2213915	5	1	CID		51.59	0.00012447	1	1	32	16	7.4663e+07	3	878.727	2634.16	0.178366	24.5682	1889	1889	MS2	22/240	050511_Ana_Villalba_Fatima_PR.RAW
		High	RPPSTGIHKPGSLR	gi2213915	4	1	CID		51.37	0.000320597	1	1	36	29	7.00939e+07	4	376.469	1502.86	0.346159	16.1645	602	602	MS2	10/156	050511_Ana_Villalba_Fatima_PR.RAW
		High	QNQILESISGEAIPmHGPSK	gi2213915	4	1	CID	M15(Oxidation)	50.18	0.00078431	1	1	39	21	2.01313e+06	2	1076.54	2152.07	0.77729	24.9077	1935	1935	MS2	11/228	050511_Ana_Villalba_Fatima_PR.RAW
		High	HLHEDEGLTLQVLSAR	gi2213915	3	1	CID		49.62	0.00103851	0.78	1	39	27	4.56121e+07	3	606.655	1817.95	-0.792928	24.3444	1859	1859	MS2	10/140	050511_Ana_Villalba_Fatima_PR.RAW
		High	QQPQHNPQTQAPHQLSQEDLQAHANVIMR	gi2213915	3	1	CID		48.9	0.00110725	1	1	39		8.29926e+06	3	1115.55	3344.63	0.940213	21.4711	1440	1440	MS2	20/336	050511_Ana_Villalba_Fatima_PR.RAW
		High	NKNVVALEMLPR	gi2213915	3	1	CID		47.71	0.000863265	1	1	37	25	1.27332e+07	2	692.392	1383.78	-0.355564	24.4506	1874	1874	MS2	15/132	050511_Ana_Villalba_Fatima_PR.RAW
	High		GKFEYPPPPPPPTPVQAPLATK		3	0	CID		47.51	0.00128008	1	1	38	18	18589713	3	777.091	2329.26	-0.629693	23.4036	1632	1632	MS2	20/248	050511_Ana_Villalba_Fatima_F1.RAW
		High	IINLLAK	gi2213915	6	1	CID		46.37	0.000741619	0.304348	1	35		9.81405e+07	2	392.768	784.529	0.103378	24.3878	1865	1865	MS2	9/64	050511_Ana_Villalba_Fatima_PR.RAW
		High	RPNTPVMGmSINR	gi2213915	4	1	CID	M9(Oxidation)	46.22	0.00146612	0.543478	1	37	27	1.04093e+07	3	496.918	1488.74	-0.412877	18.2502	916	916	MS2	8/144	050511_Ana_Villalba_Fatima_PR.RAW
		High	NKPNLISDESIIQSQPPQPQTEFQDPAIVNQR	gi2213915	3	1	CID		45.98	0.00198976	1	1	38	18	1.07342e+08	3	1211.28	3631.84	0.657601	26.0555	2087	2087	MS2	21/372	050511_Ana_Villalba_Fatima_PR.RAW
		High	AITKLEANKR	gi2213915	7	1	CID		45.02	0.00173756	0.2	1	37		1.60864e+07	3	381.9	1143.68	-0.0611538	15.61	531	531	MS2	12/96	050511_Ana_Villalba_Fatima_PR.RAW
		High	QQPQHNPQTQAPHQLSQEDLQAHANVIMR	gi2213915	3	1	CID		44.7	0.00301402	1	1	39	17	8.29926e+06	3	1115.55	3344.64	2.58259	21.4426	1436	1436	MS2	17/336	050511_Ana_Villalba_Fatima_PR.RAW
		High	GKFEYPPPPPPPTPVQAPLATK	gi2213915	3	1	CID		44.5	0.0025245	1	1	38	17	1.43332e+08	3	777.091	2329.26	-0.315249	23.4635	1735	1735	MS2	19/248	050511_Ana_Villalba_Fatima_PR.RAW
		High	RSNPETIGDGSMLASTSTAVMLQTK	gi2213915	3	1	CID		44.5	0.00276045	1	1	38	20	1.19047e+07	3	865.763	2595.27	-0.159432	26.1959	2107	2107	MS2	18/288	050511_Ana_Villalba_Fatima_PR.RAW
		High	SKESFVMPR	gi2213915	8	1	CID		44	0.0027967	1	1	38	23	7.12575e+07	2	540.779	1080.55	-0.898694	19.7074	1157	1157	MS2	7/92	050511_Ana_Villalba_Fatima_PR.RAW
	High		IINLLAK		6	0	CID		43.95	0.00129474	0.363636	1	35		1.06609e+07	2	392.768	784.529	0.414572	24.3253	1752	1752	MS2	5/64	050511_Ana_Villalba_Fatima_F1.RAW
		High	RPPSTGIHKPGSLR	gi2213915	4	1	CID		43.74	0.0018682	1	1	36		1.01592e+07	2	751.931	1502.86	-0.0420749	16.236	613	613	MS2	19/156	050511_Ana_Villalba_Fatima_PR.RAW
	High		AQMQAQSAISMLPNSGDEFH		4	0	CID		43.43	0.00130054	1	1	34	20	1.92377e+06	2	1081.49	2161.97	0.648702	26.5631	2042	2042	MS2	18/212	050511_Ana_Villalba_Fatima_F1.RAW
		High	RPNTPVMGmSINR	gi2213915	4	1	CID	M9(Oxidation)	43.05	0.00291077	0.27907	1	37	25	4.58116e+06	2	744.874	1488.74	-0.280852	18.2755	920	920	MS2	7/144	050511_Ana_Villalba_Fatima_PR.RAW
		High	NKPNLISDESIIQSQPPQPQTEFQDPAIVNQR	gi2213915	3	1	CID		42.96	0.00402384	1	1	39	20	2.10572e+07	4	908.715	3631.84	0.569871	26.0919	2093	2093	MS2	10/372	050511_Ana_Villalba_Fatima_PR.RAW
		High	RPNTPVmGmSINR	gi2213915	4	1	CID	M7(Oxidation), M9(Oxidation)	42.3	0.00371855	1	1	38	24	4.72348e+06	3	502.25	1504.74	-0.0510298	16.6176	667	667	MS2	14/144	050511_Ana_Villalba_Fatima_PR.RAW
		High	RNSLNNVGETANKQTDNFQK	gi2213915	3	1	CID		42.16	0.00452148	1	1	38		3.29974e+06	3	760.043	2278.11	-1.14796	18.1315	897	897	MS2	19/228	050511_Ana_Villalba_Fatima_PR.RAW
		High	ADTQLLLLR	gi2213915	11	1	CID		41.86	0.0035416	0.52381	1	37		4.51255e+07	2	521.816	1042.62	-0.619371	26.3182	2123	2123	MS2	6/84	050511_Ana_Villalba_Fatima_PR.RAW
		High	SKESFVmPR	gi2213915	8	1	CID	M7(Oxidation)	41.73	0.0035955	1	1	37	23	1.68811e+07	2	548.776	1096.54	-0.812522	17.2674	761	761	MS2	7/92	050511_Ana_Villalba_Fatima_PR.RAW
		High	KPAVIVEMER	gi2213915	3	1	CID		41.71	0.00597295	1	1	39	24	2.34343e+07	2	586.328	1171.65	-1.24433	20.1289	1229	1229	MS2	7/108	050511_Ana_Villalba_Fatima_PR.RAW
		High	AVRPTTAPVVSSKPVK	gi2213915	4	1	CID		40.62	0.0018683	1	1	33		2.7076e+07	2	818.991	1636.97	-0.159158	16.9754	719	719	MS2	7/172	050511_Ana_Villalba_Fatima_PR.RAW
		High	RVmSGFLVVSKPK	gi2213915	12	1	CID	M3(Oxidation)	39.34	0.00458084	0.692308	1	35		4.57017e+06	3	488.618	1463.84	-0.667204	19.8003	1171	1171	MS2	7/144	050511_Ana_Villalba_Fatima_PR.RAW
		High	AQMQAQSAISMLPNSGDEFH	gi2213915	4	1	CID		39.01	0.00358597	1	1	34	27	7.14217e+06	3	721.327	2161.97	0.896564	26.6552	2173	2173	MS2	30/212	050511_Ana_Villalba_Fatima_PR.RAW
	Medium		GKFEYPPPPPPPTPVQAPLATK		3	0	CID		37.82	0.0119189	1	1	38	16	18589713	3	777.091	2329.26	-0.551082	23.749	1677	1677	MS2	15/248	050511_Ana_Villalba_Fatima_F1.RAW
		High	NGMFNALMHR	gi2213915	8	1	CID		37.47	0.005909	1	1	35		5.02947e+06	3	397.524	1190.56	0.571474	24.6669	1904	1904	MS2	13/108	050511_Ana_Villalba_Fatima_PR.RAW
		Medium	KPAVIVEMER	gi2213915	3	1	CID		37.25	0.0143157	1	1	38	17	1.28307e+07	3	391.222	1171.65	1.3749	20.1418	1232	1232	MS2	9/108	050511_Ana_Villalba_Fatima_PR.RAW
	High		SENDTLHSNESSEDLSR		5	0	CID		36.94	0.0020129	1	1	29		6.94878e+06	3	640.612	1919.82	-0.453971	17.5517	763	763	MS2	13/184	050511_Ana_Villalba_Fatima_F1.RAW
		Medium	KPAVIVEMERR	gi2213915	3	1	CID		36.31	0.0181143	0.722222	1	38	25	5.13448e+07	3	443.255	1327.75	-0.33819	19.2485	1081	1081	MS2	10/120	050511_Ana_Villalba_Fatima_PR.RAW
		Medium	RPPSTGIHKPGSLR	gi2213915	4	1	CID		35.29	0.0156183	1	1	37	22	4.6401e+07	3	501.623	1502.85	-1.12726	16.1761	604	604	MS2	10/156	050511_Ana_Villalba_Fatima_PR.RAW
		Medium	WTHAEPMGR	gi2213915	4	1	CID		34.92	0.0108872	1	1	35		1.04282e+07	2	542.753	1084.5	-1.0279	17.5706	806	806	MS2	5/64	050511_Ana_Villalba_Fatima_PR.RAW
	Medium		NSLNNVGETANK		3	0	CID		34.88	0.0195215	1	1	37		8.49838e+06	2	630.812	1260.62	-0.931673	17.116	704	704	MS2	8/132	050511_Ana_Villalba_Fatima_F1.RAW
		Medium	NKPNLISDESIIQSQPPQPQTEFQDPAIVNQR	gi2213915	3	1	CID		34.71	0.0267578	1	1	38	19	1.07342e+08	3	1211.28	3631.84	0.758435	26.2886	2119	2119	MS2	15/372	050511_Ana_Villalba_Fatima_PR.RAW
		Medium	EAITAVLQFTNTQQQQQQHK	gi2213915	6	1	CID		34.69	0.0279851	1	1	39	19	4.44223e+06	3	781.067	2341.19	-1.00049	25.8991	2067	2067	MS2	9/200	050511_Ana_Villalba_Fatima_PR.RAW
		Medium	LTDMDREAITAVLQFTNTQQQQQQHK	gi2213915	6	1	CID		34.35	0.0304293	1	1	39	21	1.24455e+06	3	1024.84	3072.52	0.668089	29.8199	2589	2589	MS2	8/280	050511_Ana_Villalba_Fatima_PR.RAW
		Medium	SLGHIGQmPSVDQLEAK	gi2213915	6	1	CID	M8(Oxidation)	33.77	0.0319856	0.676471	1	38	26	2.85678e+07	3	609.308	1825.91	-0.47687	21.5263	1448	1448	MS2	10/168	050511_Ana_Villalba_Fatima_PR.RAW
		Medium	KPAVIVEmER	gi2213915	3	1	CID	M8(Oxidation)	33.72	0.0429503	1	1	40	19	4.66321e+06	3	396.553	1187.65	0.421709	17.2402	757	757	MS2	6/108	050511_Ana_Villalba_Fatima_PR.RAW
		Medium	KPAVIVEMERR	gi2213915	3	1	CID		33.47	0.0354427	1	1	38	20	1.72843e+07	2	664.379	1327.75	-0.764767	19.2697	1085	1085	MS2	12/120	050511_Ana_Villalba_Fatima_PR.RAW
		Medium	YKWTHAEPMGR	gi2213915	4	1	CID		33.16	0.0250949	1	1	37	23	1.35969e+07	3	459.224	1375.66	-0.528327	18.7145	995	995	MS2	11/116	050511_Ana_Villalba_Fatima_PR.RAW
		Medium	LTDMDREAITAVLQFTNTQQQQQQHK	gi2213915	6	1	CID		33.04	0.0407206	1	1	39	16	5.2962e+06	4	768.884	3072.52	-0.269936	29.7652	2582	2582	MS2	12/280	050511_Ana_Villalba_Fatima_PR.RAW
	Medium		ADTQLLLLR		11	0	CID		32.93	0.0276821	0.363636	1	37		8.35875e+06	2	521.816	1042.62	-0.619371	26.3351	2011	2011	MS2	6/84	050511_Ana_Villalba_Fatima_F1.RAW
		Medium	NKPNLISDESIIQSQPPQPQTEFQDPAIVNQRR	gi2213915	3	1	CID		32.92	0.0378029	1	1	38	22	3.52078e+07	4	947.739	3787.94	-0.11022	25.1056	1961	1961	MS2	14/384	050511_Ana_Villalba_Fatima_PR.RAW
		High	AQMQAQSAISmLPNSGDEFH	gi2213915	4	1	CID	M11(Oxidation)	32.12	0.0119684	1	1	32		3.36306e+06	3	726.658	2177.96	-0.166171	24.4585	1875	1875	MS2	15/212	050511_Ana_Villalba_Fatima_PR.RAW
	Medium		NSLNNVGETANK		3	0	CID		31.35	0.0396824	1	1	37	21	8.49838e+06	2	630.812	1260.62	-1.31901	17.1973	715	715	MS2	7/132	050511_Ana_Villalba_Fatima_F1.RAW
		Medium	QAINQGHGNNPEQPK	gi2213915	5	1	CID		31	0.0446015	1	1	37	18	7.18442e+07	3	544.6	1631.79	-1.59241	15.2089	483	483	MS2	14/168	050511_Ana_Villalba_Fatima_PR.RAW
		Medium	YKWTHAEPmGR	gi2213915	4	1	CID	M9(Oxidation)	30.64	0.0385751	1	1	36		4.11625e+06	3	464.555	1391.65	-0.859407	17.3208	769	769	MS2	7/116	050511_Ana_Villalba_Fatima_PR.RAW
		Medium	FGDNQNFQSFESNQPHFATQYK	gi2213915	5	1	CID		27.18	0.0341695	1	1	32	14	7.4663e+07	3	878.726	2634.16	-0.308217	24.9768	1944	1944	MS2	13/240	050511_Ana_Villalba_Fatima_PR.RAW
	A2	B2	Sequence	Protein Accessions	# Proteins	# Protein Groups	Activation Type	Modifications	IonScore	Exp Value	Δ Score	Rank	Identity High	Homology Threshold	Area	Charge	m/z [Da]	MH+ [Da]	ΔM [ppm]	RT [min]	First Scan	Last Scan	MS Order	Ions Matched	Spectrum File	Annotation
		High	GVGPAPSANASADSSSK	gi24647164	5	1	CID		68.94	5.09937e-06	1	1	36		9.42262e+06	2	751.857	1502.71	-0.354094	16.5285	655	655	MS2	12/160	050511_Ana_Villalba_Fatima_PR.RAW
		High	TRDNQMQELR	gi24647164	8	1	CID		53.55	0.000220123	0.62963	1	36		3.1435e+06	2	645.814	1290.62	-0.548481	17.2986	766	766	MS2	6/104	050511_Ana_Villalba_Fatima_PR.RAW
	High		GVGPAPSANASADSSSK		5	0	CID		47.94	0.000641973	1	1	36		2.33267e+06	2	751.858	1502.71	-0.191627	16.5304	627	627	MS2	10/160	050511_Ana_Villalba_Fatima_F1.RAW
		High	HIIFPADTVVTIVAK	gi24647164	8	1	CID		47.02	0.000586891	0.170213	1	34		3.73832e+06	2	812.476	1623.95	-1.11786	27.9827	2351	2351	MS2	21/112	050511_Ana_Villalba_Fatima_PR.RAW
		High	NLPEEGKVPK	gi24647164	10	1	CID		42	0.00254591	0.738095	1	36		7.81692e+06	2	555.811	1110.61	-1.32548	17.6173	814	814	MS2	6/108	050511_Ana_Villalba_Fatima_PR.RAW
		High	SGNIYEGVFR	gi24647164	13	1	CID		36.66	0.0101198	1	1	36		7.68413e+06	2	571.285	1141.56	-1.32267	24.5365	1885	1885	MS2	5/100	050511_Ana_Villalba_Fatima_PR.RAW
		Medium	GAGDFQLR	gi24647164	10	1	CID		36.44	0.017058	0.416667	1	38		9.12217e+06	2	432.224	863.44	3.13116	21.0127	1374	1374	MS2	5/64	050511_Ana_Villalba_Fatima_PR.RAW
		Medium	ETMSSDRYITK	gi24647164	16	1	CID		32.43	0.022802	1	1	36		3.09177e+06	2	665.819	1330.63	-0.371762	17.7571	836	836	MS2	8/96	050511_Ana_Villalba_Fatima_PR.RAW
gi157820	708	78.0966	6.07471	lethal(2)giant larvae protein Ec371 [Drosophila melanogaster]	1.41	1	1	0	2.91351e+07					60.93	1.41	1	1
	A2	B2	Sequence	Protein Accessions	# Proteins	# Protein Groups	Activation Type	Modifications	IonScore	Exp Value	Δ Score	Rank	Identity High	Homology Threshold	Area	Charge	m/z [Da]	MH+ [Da]	ΔM [ppm]	RT [min]	First Scan	Last Scan	MS Order	Ions Matched	Spectrum File	Annotation
		High	LNPGAIESIR	gi157820	18	1	CID		60.93	3.13207e-05	0.704918	1	35		2.91351e+07	2	535.304	1069.6	-0.291937	23.6977	1769	1769	MS2	7/104	050511_Ana_Villalba_Fatima_PR.RAW
	A2	B2	Sequence	Protein Accessions	# Proteins	# Protein Groups	Activation Type	Modifications	IonScore	Exp Value	Δ Score	Rank	Identity High	Homology Threshold	Area	Charge	m/z [Da]	MH+ [Da]	ΔM [ppm]	RT [min]	First Scan	Last Scan	MS Order	Ions Matched	Spectrum File	Annotation
		High	AQAWATGGPSTTGPVGGMPR	gi11042	5	1	CID		93.08	2.76526e-08	0.268817	1	37		4.78595e+06	2	949.962	1898.92	-0.116467	23.0128	1673	1673	MS2	16/224	050511_Ana_Villalba_Fatima_PR.RAW
		High	DGSGGQNSNNSTVGGAYGK	gi11042	8	1	CID		63.51	5.52614e-06	1	1	30		1.87449e+06	2	885.388	1769.77	-0.195068	16.8155	695	695	MS2	10/196	050511_Ana_Villalba_Fatima_PR.RAW
		High	VFLGGLPSNVTETDLR	gi11042	12	1	CID		60.03	8.40176e-05	0.783333	1	39	29	4.55917e+06	2	859.46	1717.91	0.724313	27.5765	2298	2298	MS2	12/148	050511_Ana_Villalba_Fatima_PR.RAW
		Medium	VTEVVIMYDQEK	gi11042	12	1	CID		35.39	0.0177921	1	1	37		2.122e+06	2	727.366	1453.72	0.112541	23.9153	1800	1800	MS2	7/96	050511_Ana_Villalba_Fatima_PR.RAW
gi283046850	275	29.6005	4.729	MIP14339p [Drosophila melanogaster]	3.64	1	1	0	1.00569e+08	27.64	0			31.28	3.64	1	1
	A2	B2	Sequence	Protein Accessions	# Proteins	# Protein Groups	Activation Type	Modifications	IonScore	Exp Value	Δ Score	Rank	Identity High	Homology Threshold	Area	Charge	m/z [Da]	MH+ [Da]	ΔM [ppm]	RT [min]	First Scan	Last Scan	MS Order	Ions Matched	Spectrum File	Annotation
		Medium	QFGSPKMTQR	gi283046850	1	1	CID		31.28	0.054291	1	1	38	24	1.00569e+08	2	590.304	1179.6	5.44938	21.7967	1491	1491	MS2	5/108	050511_Ana_Villalba_Fatima_PR.RAW
	A2	B2	Sequence	Protein Accessions	# Proteins	# Protein Groups	Activation Type	Modifications	IonScore	Exp Value	Δ Score	Rank	Identity High	Homology Threshold	Area	Charge	m/z [Da]	MH+ [Da]	ΔM [ppm]	RT [min]	First Scan	Last Scan	MS Order	Ions Matched	Spectrum File	Annotation
	Medium		LENQPLEQGAK	gi21064673	4	1	CID		35.74	0.0176946	1	1	38	16	1.27376e+06	2	613.822	1226.64	-0.0835857	17.7626	795	795	MS2	6/112	050511_Ana_Villalba_Fatima_F1.RAW
gi224983344	88	9.9499	5.45264	Chain A, Sumo-3 From Drosophila Melanogaster (Dsmt3)	40.91	11	5	2.35255e+07	2.37903e+07	145.731	23.86	3	2	231.094	40.91	8	5
	A2	B2	Sequence	Protein Accessions	# Proteins	# Protein Groups	Activation Type	Modifications	IonScore	Exp Value	Δ Score	Rank	Identity High	Homology Threshold	Area	Charge	m/z [Da]	MH+ [Da]	ΔM [ppm]	RT [min]	First Scan	Last Scan	MS Order	Ions Matched	Spectrum File	Annotation
		High	VLGQDNAVVQFK	gi224983344	11	1	CID		88.3	1.27499e-07	1	1	39	23	3.80777e+07	2	659.361	1317.72	-0.708606	23.1536	1692	1692	MS2	10/120	050511_Ana_Villalba_Fatima_PR.RAW
	High		VLGQDNAVVQFK		11	0	CID		85.73	2.30413e-07	1	1	39	24	3.02798e+07	2	659.361	1317.72	-0.615968	23.0835	1590	1590	MS2	10/120	050511_Ana_Villalba_Fatima_F1.RAW
		High	AGLSmQVVR	gi224983344	11	1	CID	M5(Oxidation)	70.92	6.04395e-06	0.478873	1	38		4.90737e+06	2	488.766	976.524	-0.212738	18.3284	929	929	MS2	8/76	050511_Ana_Villalba_Fatima_PR.RAW
		High	AGLSMQVVR	gi224983344	11	1	CID		68.43	8.76366e-06	0.558824	1	37		2.77049e+07	2	480.768	960.529	-0.617407	21.9136	1511	1511	MS2	8/76	050511_Ana_Villalba_Fatima_PR.RAW
	High		AGLSMQVVR		11	0	CID		61.86	6.19047e-05	0.629032	1	39		1.67712e+07	2	480.768	960.529	-0.236147	21.7589	1405	1405	MS2	8/76	050511_Ana_Villalba_Fatima_F1.RAW
	High		AGLSmQVVR		11	0	CID	M5(Oxidation)	56.75	0.000136954	0.561404	1	38		5.77758e+06	2	488.766	976.524	-0.587753	18.2808	873	873	MS2	7/76	050511_Ana_Villalba_Fatima_F1.RAW
		High	GGETEHINLK	gi224983344	7	1	CID		55.52	0.000122878	0.732143	1	36		1.76532e+06	2	549.282	1097.56	-0.862382	17.6937	826	826	MS2	11/80	050511_Ana_Villalba_Fatima_PR.RAW
		Medium	KGGETEHINLK	gi224983344	7	1	CID		36.69	0.0118609	0.540541	1	37		2.04539e+06	2	613.33	1225.65	-0.273698	16.5937	664	664	MS2	10/120	050511_Ana_Villalba_Fatima_PR.RAW
		Medium	sDEKKGGETEHINLK	gi224983344	7	1	CID	N-Term(Acetyl)	35.66	0.0194769	1	1	38	18	1.14648e+06	2	863.934	1726.86	0.0399987	17.2094	753	753	MS2	6/156	050511_Ana_Villalba_Fatima_PR.RAW
		Medium	sDEKKGGETEHINLK	gi224983344	7	1	CID	N-Term(Acetyl)	32.16	0.0425695	1	1	38	21	4.38444e+06	3	576.291	1726.86	-0.745369	17.1699	747	747	MS2	21/156	050511_Ana_Villalba_Fatima_PR.RAW
		Medium	KGGETEHINLK	gi224983344	7	1	CID		31.64	0.0394156	0.4375	1	37		5.58829e+06	3	409.223	1225.65	0.462302	16.6226	668	668	MS2	6/120	050511_Ana_Villalba_Fatima_PR.RAW
gi158763	76	8.55653	7.25439	ubiquitin [Drosophila melanogaster]	80.26	20	7	5.35906e+07	5.09352e+07	141.898	57.89	10	4	210.396	72.37	10	6
	A2	B2	Sequence	Protein Accessions	# Proteins	# Protein Groups	Activation Type	Modifications	IonScore	Exp Value	Δ Score	Rank	Identity High	Homology Threshold	Area	Charge	m/z [Da]	MH+ [Da]	ΔM [ppm]	RT [min]	First Scan	Last Scan	MS Order	Ions Matched	Spectrum File	Annotation
	High		TITLEVEPSDTxENVK	gi158763	4	1	CID	X12(I)	55.84	0.000285634		2	40	26	1.00878e+08	2	894.467	1787.93	-0.117274	25.281	1873	1873	MS2	19/128	050511_Ana_Villalba_Fatima_F1.RAW
	High		TITLEVEPSDTxENVK	gi158763	4	1	CID	X12(L)	55.84	0.000285634		3	40	26	1.00878e+08	2	894.467	1787.93	-0.117274	25.281	1873	1873	MS2	19/128	050511_Ana_Villalba_Fatima_F1.RAW
		High	TITLEVEPSDTxENVK	gi158763	4	1	CID	X12(I)	51.15	0.000841412		2	40	26	8.10685e+07	2	894.467	1787.93	-0.185549	25.3879	1997	1997	MS2	19/128	050511_Ana_Villalba_Fatima_PR.RAW
		High	TITLEVEPSDTxENVK	gi158763	4	1	CID	X12(L)	51.15	0.000841412		3	40	26	8.10685e+07	2	894.467	1787.93	-0.185549	25.3879	1997	1997	MS2	19/128	050511_Ana_Villalba_Fatima_PR.RAW
		High	IQDKEGIPPDQQR	gi51701919;gi158771;gi158769;gi158763	44	4	CID		50.27	0.000794536	0	1	39	21	1.68813e+07	2	762.394	1523.78	0.0645559	18.5936	975	975	MS2	9/140	050511_Ana_Villalba_Fatima_PR.RAW
		High	AKIQDKEGIPPDQQR	gi51701919;gi158771;gi158769;gi158763	44	4	CID		48.9	0.00121933	0	1	39	24	7.21392e+06	3	574.976	1722.91	-0.275299	16.2434	614	614	MS2	14/164	050511_Ana_Villalba_Fatima_PR.RAW
		High	ESTLHLVLR	gi51701919;gi158771;gi158769;gi158763;gi158767	42	5	CID		45.31	0.00118366	1	1	36		2.5447e+07	2	534.314	1067.62	0.0804669	22.7016	1626	1626	MS2	7/64	050511_Ana_Villalba_Fatima_PR.RAW
	High		IQDKEGIPPDQQR	gi158769;gi158763	44	2	CID		43.95	0.00329423	0	1	39	17	1.11297e+07	2	762.394	1523.78	-0.175775	18.6017	924	924	MS2	8/140	050511_Ana_Villalba_Fatima_F1.RAW
		High	IQDKEGIPPDQQR	gi51701919;gi158771;gi158769;gi158763	44	4	CID		43.66	0.00387474	0	1	39	17	2.63143e+07	2	762.394	1523.78	-0.576325	16.4925	650	650	MS2	13/140	050511_Ana_Villalba_Fatima_PR.RAW
		High	IQDKEGIPPDQQR	gi51701919;gi158771;gi158769;gi158763	44	4	CID		41.2	0.00641377	0	1	39	20	1.68813e+07	2	762.394	1523.78	0.0645559	18.5877	974	974	MS2	13/140	050511_Ana_Villalba_Fatima_PR.RAW
	High		TITLEVEPSDTxENVK	gi158763	4	1	CID	X12(I)	40.22	0.0104186		2	40	20	1.00878e+08	2	894.467	1787.93	-0.117274	25.6869	1927	1927	MS2	18/128	050511_Ana_Villalba_Fatima_F1.RAW
	High		TITLEVEPSDTxENVK	gi158763	4	1	CID	X12(L)	40.22	0.0104186		3	40	20	1.00878e+08	2	894.467	1787.93	-0.117274	25.6869	1927	1927	MS2	18/128	050511_Ana_Villalba_Fatima_F1.RAW
		High	QLEDGRTLSDYNIQK	gi51701919;gi158763	40	2	CID		39.73	0.00973159	0	1	39	15	9.19589e+06	3	593.968	1779.89	1.06859	20.8969	1357	1357	MS2	17/168	050511_Ana_Villalba_Fatima_PR.RAW
	High		IQDKEGIPPDQQR	gi158769;gi158763	44	2	CID		39.2	0.0108324	0	1	39	25	2.38796e+07	2	762.394	1523.78	-0.496215	16.4741	620	620	MS2	8/140	050511_Ana_Villalba_Fatima_F1.RAW
		High	TLSDYNIQK	gi51701919;gi158771;gi158769;gi158763;gi158767	45	5	CID		38.93	0.00862303	0.641026	1	38	29	31746219	2	541.279	1081.55	-0.926539	19.5614	1133	1133	MS2	6/76	050511_Ana_Villalba_Fatima_PR.RAW
	High		MQIFVK	gi158769;gi158763;gi158767	43	3	CID		37.96	0.00778985	0.131579	1	36		3.60142e+07	2	383.22	765.433	0.698785	22.8938	1566	1566	MS2	5/56	050511_Ana_Villalba_Fatima_F1.RAW
	High		MQIFVK	gi158769;gi158763;gi158767	43	3	CID		37.38	0.00890285	0.189189	1	36		3.60142e+07	2	383.221	765.434	1.57592	22.4488	1508	1508	MS2	4/56	050511_Ana_Villalba_Fatima_F1.RAW
		Medium	IQDKEGIPPDQQR	gi51701919;gi158771;gi158769;gi158763	44	4	CID		37.07	0.0176702	0	1	39	28	3.99909e+07	3	508.598	1523.78	-0.825481	16.4875	649	649	MS2	11/140	050511_Ana_Villalba_Fatima_PR.RAW
	Medium		ESTLHLVLR	gi158769;gi158763;gi158767	42	3	CID		33.89	0.0175577	1	1	36			2	534.313	1067.62	-2.43499	23.4101	1633	1633	MS2	7/64	050511_Ana_Villalba_Fatima_F1.RAW
	Medium		MQIFVK	gi158769;gi158763;gi158767	43	3	CID		30.17	0.04058		2	36		3.60142e+07	2	383.221	765.434	2.13409	22.4201	1503	1503	MS2	4/56	050511_Ana_Villalba_Fatima_F1.RAW
